# Supplementary material for: Urban sanitation coverage and environmental fecal contamination: Links between the household and public environments of Accra, Ghana
Source: PLoS One. 2018 Jul 3;13(7):e0199304. doi: 10.1371/journal.pone.0199304 (PMC6029754; doi:10.1371/journal.pone.0199304)
Supplement: S2 File — (XLS) [file pone.0199304.s002.xls]

## Sheet: drains_all
neighborf	PopDensity	Date	Adenovirus	GII_NoV	GI_NoV	e_coli_log10	barcode
Alajo	31832.5	2012-03-27	1	1	0	9.22106	5100095
Alajo	31832.5	2012-03-27	1	0	0	8.81291	5100101
Alajo	31832.5	2012-03-27	1	1	0	9.96721	5100110
Alajo	28167.4	2012-04-23	1	0	1	8.77815	5100248
Alajo	24214.7	2012-04-23	0	NA	1	8.38021	5100255
Alajo	34869.2	2012-04-24	1	1	0	8.79239	5100262
Alajo	28167.4	2012-04-26	0	0	0	10.2931	5100279
Alajo	18222.2	2012-05-22	1	1	0	8.69897	5100378
Alajo	12833.6	2012-05-22	0	0	0	6.65365	5100385
Alajo	21926.2	2012-05-22	0	0	0	8.16273	5100392
Alajo	28350.3	2012-06-26	1	0	0	8.51851	5100460
Alajo	14102.4	2012-06-26	1	0	0	8.85126	5100477
Alajo	12833.6	2012-06-26	0	0	0	8.30103	5100484
Alajo	56140.8	2012-08-02	1	1	0	7.30103	5100583
Alajo	NA	2012-08-02	0	0	0	7.77815	5100590
Alajo	NA	2012-08-02	1	1	1	7	5100606
Alajo	56140.8	2012-09-18	0	0	0	8.89209	5100781
Alajo	25812.2	2012-09-18	1	NA	0	8.16273	5100798
Alajo	43166.9	2012-09-18	1	0	0	8.2769	5100804
Alajo	14102.4	2012-10-15	0	0	0	7.95424	5100842
Alajo	52483.3	2012-10-15	1	0	0	9.23805	5100859
Alajo	25812.2	2012-10-17	1	0	0	8.34242	5100866
Alajo	43166.9	2012-10-17	1	0	0	8.21388	5100873
Alajo	31832.5	2012-11-12	1	0	1	8.28083	5100965
Alajo	24214.7	2012-11-12	1	0	0	7.69897	5100972
Bukom	20778	2012-04-03	1	1	1	NA	5100129
Bukom	20778	2012-04-03	1	1	1	9.32222	5100132
Bukom	20778	2012-04-03	0	0	0	8.1347	5100149
Bukom	NA	2012-05-03	1	0	1	9.1916	5100293
Bukom	89931.2	2012-05-29	1	0	0	10.8573	5100408
Bukom	NA	2012-05-29	1	0	0	9.23277	5100415
Bukom	70690.9	2012-07-12	1	1	0	7	5100491
Bukom	33618.6	2012-07-12	1	1	0	6.65365	5100507
Bukom	196160	2012-07-12	1	0	0	7.8617	5100514
Bukom	49050.1	2012-08-29	1	1	0	9.61278	5100644
Bukom	45164.1	2012-08-29	1	1	1	9.70757	5100651
Bukom	207304	2012-08-29	1	1	0	9.20412	5100668
Bukom	505090	2012-09-12	1	1	0	8.70757	5100767
Bukom	31310.2	2012-09-12	0	0	0	9.60206	5100774
Bukom	137179	2012-09-19	1	NA	0	8.91908	5100811
Bukom	47895.1	2012-09-19	0	0	0	8.95424	5100828
Bukom	31310.2	2012-09-19	1	0	0	9.54407	5100835
Bukom	56249.2	2012-10-29	1	0	0	9.5563	5100903
Bukom	105972	2012-10-29	1	0	1	8.86923	5100910
Old Fadama	84901	2012-03-20	1	1	0	7.47712	5100057
Old Fadama	84901	2012-03-20	1	1	0	7.47712	5100064
Old Fadama	84901	2012-03-20	0	1	NA	6.65365	5100071
Old Fadama	38771.8	2012-03-20	1	1	NA	7.43573	5100088
Old Fadama	38771.8	2012-04-16	1	1	1	8.57978	5100187
Old Fadama	108513	2012-04-16	NA	1	1	8.38021	5100194
Old Fadama	38771.8	2012-04-16	1	1	1	9.85733	5100200
Old Fadama	90529.4	2012-04-17	1	NA	NA	7.43573	5100217
Old Fadama	77030.5	2012-04-17	0	0	0	6.65365	5100224
Old Fadama	38771.8	2012-04-19	1	NA	0	9.1109	5100231
Old Fadama	24535.4	2012-05-15	1	0	1	8.81954	5100323
Old Fadama	25215.4	2012-05-15	1	0	0	9.19916	5100330
Old Fadama	26233.8	2012-05-15	1	0	0	8.30103	5100361
Old Fadama	NA	2012-06-19	1	1	1	9.18132	5100439
Old Fadama	50247	2012-06-19	0	1	0	8.93174	5100446
Old Fadama	84901	2012-06-19	0	0	0	8.716	5100453
Old Fadama	50247	2012-07-26	0	0	0	8.43136	5100552
Old Fadama	25215.4	2012-07-26	1	1	0	8	5100569
Old Fadama	25215.4	2012-07-26	1	NA	0	7.30103	5100576
Old Fadama	26233.8	2012-09-05	1	1	0	7	5100705
Old Fadama	55652.3	2012-09-05	1	1	1	7.8617	5100712
Old Fadama	108513	2012-09-05	1	1	0	7.95424	5100729
Shiabu	25758.4	2012-03-13	0	0	0	9.86709	5100026
Shiabu	22787.2	2012-03-13	0	1	0	10.3241	5100033
Shiabu	29545.2	2012-03-13	1	0	0	9.05898	5100040
Shiabu	NA	2012-04-10	1	0	1	8.6721	5100156
Shiabu	30055.2	2012-04-10	1	1	NA	9.29105	5100163
Shiabu	30055.2	2012-04-10	1	1	1	10.2575	5100170
Shiabu	NA	2012-05-08	1	0	0	8.50515	5100286
Shiabu	18172.9	2012-05-08	1	0	1	10.0117	5100309
Shiabu	18172.9	2012-05-08	1	0	0	11.1673	5100316
Shiabu	NA	2012-06-12	1	1	0	6.65365	5100422
Shiabu	22787.2	2012-07-19	1	1	0	6.65365	5100521
Shiabu	NA	2012-07-19	NA	1	1	6.65365	5100538
Shiabu	22533.1	2012-07-19	1	0	0	7.77815	5100545
Shiabu	7565.38	2012-08-22	1	1	NA	7.69897	5100613
Shiabu	32006	2012-08-22	1	0	0	10.7924	5100620
Shiabu	25473.6	2012-08-22	1	1	NA	8.07255	5100637
Shiabu	23046	2012-08-30	1	1	0	8.68124	5100675
Shiabu	33696.3	2012-08-30	1	1	1	8.6902	5100682
Shiabu	29824.2	2012-08-30	1	1	0	9.24191	5100699
Shiabu	33696.3	2012-09-06	1	1	0	9.04139	5100736
Shiabu	20644.5	2012-09-06	1	1	1	8.38021	5100743
Shiabu	16543.2	2012-09-06	1	0	0	9.57978	5100750
Shiabu	7565.38	2012-10-22	1	0	0	7	5100880
Shiabu	NA	2012-03-12	1	0	0	8.2769	5100897
NA	NA	NA	NA	NA	NA	7	5100019

## Sheet: soil_all
barcode	latitude	longitude	date	GI_NoV	GII_NoV	Adenovirus	e_coli_log10
2120232	5.55047	-0.22477	2012-05-15	1	0	1	4.60206
2120294	5.5952	-0.219083	2012-06-26	0	0	1	2.40265
2120744	5.54613	-0.22189	2012-12-06	0	0	1	4.60206
2120386	5.5959	-0.21493	2012-09-18	0	0	1	1.62325
2120676	5.53996	-0.21086	2012-10-31	0	0	1	1.716
2120010	5.54717	-0.21964	2012-03-20	0	0	1	0.60206
2120140	5.5466	-0.22224	2012-04-19	0	0	1	4.89653
2120157	5.54672	-0.22238	2012-04-19	0	0	1	4.5563
2120317	5.53992	-0.210917	2012-07-12	0	0	1	2.17609
2120362	5.54962	-0.22418	2012-09-05	0	0	1	3.29667
2120560	5.52934	-0.25504	2012-09-26	0	0	1	3.35025
2120102	5.52341	-0.25315	2012-04-10	1	1	0	4.52634
2120034	5.54362	-0.22216	2012-03-20	0	1	0	2.60206
2120096	5.5356	-0.20992	2012-04-03	0	0	0	0.255707
2120119	5.52221	-0.2577	2012-04-10	0	0	0	2.38021
2120126	5.52144	-0.26155	2012-04-10	0	0	0	1.63592
2120164	5.59933	-0.22103	2012-04-24	0	0	0	0.255707
2120171	5.59904	-0.22095	2012-04-24	0	0	0	0.255707
2120188	5.59406	-0.21744	2012-04-26	0	0	0	2.64703
2120195	5.52335	-0.25334	2012-05-08	0	0	0	3.15229
2120201	5.52333	-0.25351	2012-05-08	0	0	0	2.15229
2120225	5.54834	-0.22302	2012-05-15	0	0	0	4.18184
2120270	5.54507	-0.22298	2012-06-19	0	0	0	4.60206
2120300	5.59867	-0.215267	2012-06-26	0	0	0	4.42813
2120348	5.54857	-0.222233	2012-07-26	0	0	0	3.96379
2120355	5.54888	-0.221383	2012-07-26	0	0	0	3.52915
2120379	5.59345	-0.214533	2012-08-02	0	0	0	3.716
2120416	5.54593	-0.22131	2012-09-24	0	0	0	1.53839
2120430	5.54741	-0.22019	2012-09-24	0	0	0	4.44716
2120454	5.54731	-0.22062	2012-09-24	0	0	0	3.97313
2120539	5.52527	-0.25433	2012-09-26	0	0	0	1.40577
2120591	5.54122	-0.21095	2012-09-27	0	0	0	2.06446
2120706	5.59933	-0.21495	2012-11-14	0	0	0	0.30103
2120768	5.52556	-0.25533	2012-11-22	0	0	0	2.53656
2120263	5.54369	-0.22186	2012-06-19	0	0	0	4.03342
2120393	5.59523	-0.2157	2012-09-18	0	0	0	0.60206
2120409	5.54538	-0.22257	2012-09-24	0	0	0	0.30103
2120423	5.54519	-0.22252	2012-09-24	0	0	0	2.30103
2120447	5.54843	-0.21919	2012-09-24	0	0	0	2.14613
2120492	5.60026	-0.22022	2012-09-25	0	0	0	-0.045323
2120508	5.60089	-0.21782	2012-09-25	0	0	0	1.64345
2120515	5.60066	-0.21641	2012-09-25	0	0	0	1.03779
2120522	5.52513	-0.25457	2012-09-26	0	0	0	2.4014
2120546	5.52447	-0.25436	2012-09-26	0	0	0	2.20412
2120553	5.52381	-0.25386	2012-09-26	0	0	0	2.60206
2120577	5.52665	-0.25472	2012-09-26	0	0	0	0.30103
2120638	5.53917	-0.21157	2012-09-27	0	0	0	-0.045323
2120324	5.52305	-0.253733	2012-07-19	0	0	0	2.74819
2120218	5.54903	-0.22324	2012-05-15	1	0	0	3.90309
2120041	5.59455	-0.21909	2012-03-27	0	0	0	0.90309
2120058	5.59489	-0.21963	2012-03-27	0	0	0	0.60206
2120065	5.59597	-0.21711	2012-03-27	0	0	0	3.82737
2120072	5.5357	-0.20991	2012-04-03	0	0	0	1.07918
2120584	5.54081	-0.21066	2012-09-27	0	0	0	0.30103
2120621	5.54018	-0.21183	2012-09-27	0	0	0	1.21388
2120652	5.59661	-0.21789	2012-10-16	0	0	0	3.04139
2120669	5.59661	-0.21714	2012-10-16	0	0	0	0.30103
2120690	5.53969	-0.21148	2012-11-01	0	0	0	3.23553
2120027	5.54642	-0.2204	2012-03-20	0	0	0	0.255707
2120089	5.53565	-0.2098	2012-04-03	0	0	0	1.90309
2120133	5.54692	-0.22315	2012-04-19	0	0	0	4.47129
2120249	5.59705	-0.21823	2012-05-22	0	0	0	4.60206
2120256	5.59686	-0.21961	2012-05-22	0	0	0	3.92428
2120287	5.54657	-0.22063	2012-06-19	0	0	0	2.77815
2120331	5.54668	-0.222283	2012-07-26	0	0	0	4.60206
2120461	5.59584	-0.22	2012-09-25	0	0	0	1.90309
2120478	5.5966	-0.22029	2012-09-25	0	0	0	0.778151
2120485	5.59729	-0.22034	2012-09-25	0	0	0	-0.045323
2120607	5.54148	-0.21097	2012-09-27	0	0	0	4.5611
2120614	5.54074	-0.21262	2012-09-27	0	0	0	4.5977
2120751	5.52538	-0.25656	2012-11-22	0	0	0	-0.045323
2120683	5.54	-0.21073	2012-11-01	0	0	NA	3.04922

## Sheet: drains_regressionmodeling
Latitude	Longitude	Date	barcode	ec_lnconc	neighborf	Adenovirus_pos	GII_NoV	GI_NoV	Rainyseason1	Rainyseason2	PopDensity	nearPublicLatrine
5.59454	-0.21917	2012-03-27	5100095	9.22106	Alajo	1	1	0	1	0	31832.5	1
5.59499	-0.21952	2012-03-27	5100101	8.81291	Alajo	1	0	0	1	0	31832.5	1
5.59503	-0.21955	2012-03-27	5100110	9.96721	Alajo	1	1	0	1	0	31832.5	1
5.5991	-0.21918	2012-04-23	5100248	8.77815	Alajo	1	0	1	1	0	28167.4	0
5.59893	-0.2193	2012-04-23	5100255	8.38021	Alajo	0	NA	1	1	0	24214.7	0
5.59917	-0.22103	2012-04-24	5100262	8.79239	Alajo	1	1	0	1	0	34869.2	0
5.5996	-0.21987	2012-04-26	5100279	10.2931	Alajo	0	0	0	1	0	28167.4	0
5.59686	-0.21961	2012-05-22	5100378	8.69897	Alajo	1	1	0	1	0	18222.2	0
5.59856	-0.21662	2012-05-22	5100385	6.65365	Alajo	0	0	0	1	0	12833.6	0
5.59485	-0.2198	2012-06-26	5100460	8.51851	Alajo	1	0	0	1	0	28350.3	1
5.59852	-0.215083	2012-06-26	5100484	8.30103	Alajo	0	0	0	1	0	12833.6	0
5.5933	-0.21395	2012-08-02	5100583	7.30103	Alajo	1	1	0	0	0	56140.8	0
5.59528	-0.21297	2012-09-18	5100781	8.89209	Alajo	0	0	0	1	1	56140.8	0
5.5928	-0.21426	2012-09-18	5100798	8.16273	Alajo	1	NA	0	1	1	25812.2	0
5.59194	-0.21427	2012-09-18	5100804	8.2769	Alajo	1	0	0	1	1	43166.9	0
5.59052	-0.21652	2012-10-15	5100842	7.95424	Alajo	0	0	0	1	1	14102.4	0
5.59142	-0.21457	2012-10-15	5100859	9.23805	Alajo	1	0	0	1	1	52483.3	0
5.59236	-0.21559	2012-10-17	5100866	8.34242	Alajo	1	0	0	1	1	25812.2	0
5.59167	-0.21411	2012-10-17	5100873	8.21388	Alajo	1	0	0	1	1	43166.9	0
5.59441	-0.21825	2012-11-12	5100965	8.28083	Alajo	1	0	1	0	1	31832.5	0
5.59602	-0.2183	2012-11-12	5100972	7.69897	Alajo	1	0	0	0	1	24214.7	0
5.53945	-0.2091	2012-05-29	5100408	10.8573	Bukom	1	0	0	1	0	89931.2	1
5.53992	-0.210917	2012-07-12	5100491	7	Bukom	1	1	0	1	0	70690.9	1
5.5402	-0.2104	2012-07-12	5100507	6.65365	Bukom	1	1	0	1	0	33618.6	1
5.53937	-0.21085	2012-07-12	5100514	7.8617	Bukom	1	0	0	1	0	196160	1
5.53863	-0.212767	2012-08-29	5100644	9.61278	Bukom	1	1	0	0	0	49050.1	0
5.53877	-0.213067	2012-08-29	5100651	9.70757	Bukom	1	1	1	0	0	45164.1	0
5.5396	-0.210517	2012-08-29	5100668	9.20412	Bukom	1	1	0	0	0	207304	1
5.54058	-0.21196	2012-09-12	5100767	8.70757	Bukom	1	1	0	1	1	505090	0
5.54061	-0.21351	2012-09-12	5100774	9.60206	Bukom	0	0	0	1	1	31310.2	0
5.53852	-0.20952	2012-09-19	5100811	8.91908	Bukom	1	NA	0	1	1	137179	1
5.5379	-0.20942	2012-09-19	5100828	8.95424	Bukom	0	0	0	1	1	47895.1	1
5.54118	-0.21232	2012-09-19	5100835	9.54407	Bukom	1	0	0	1	1	31310.2	0
5.53912	-0.21304	2012-10-29	5100903	9.5563	Bukom	1	0	0	1	1	56249.2	0
5.53809	-0.212	2012-10-29	5100910	8.86923	Bukom	1	0	1	1	1	105972	0
5.54739	-0.2194	2012-03-20	5100057	7.47712	Old Fadama	1	1	0	1	0	84901	0
5.54717	-0.21964	2012-03-20	5100064	7.47712	Old Fadama	1	1	0	1	0	84901	0
5.54642	-0.2204	2012-03-20	5100071	6.65365	Old Fadama	0	1	NA	1	0	84901	1
5.54357	-0.22212	2012-03-20	5100088	7.43573	Old Fadama	1	1	NA	1	0	38771.8	0
5.54787	-0.22454	2012-04-16	5100187	8.57978	Old Fadama	1	1	1	1	0	38771.8	0
5.54793	-0.22465	2012-04-16	5100194	8.38021	Old Fadama	NA	1	1	1	0	108513	0
5.5473	-0.22348	2012-04-16	5100200	9.85733	Old Fadama	1	1	1	1	0	38771.8	1
5.54617	-0.22191	2012-04-17	5100217	7.43573	Old Fadama	1	NA	NA	1	0	90529.4	1
5.5482	-0.2231	2012-04-17	5100224	6.65365	Old Fadama	0	0	0	1	0	77030.5	0
5.5469	-0.22317	2012-04-19	5100231	9.1109	Old Fadama	1	NA	0	1	0	38771.8	1
5.55025	-0.22143	2012-05-15	5100323	8.81954	Old Fadama	1	0	1	1	0	24535.4	0
5.54827	-0.2231	2012-05-15	5100330	9.19916	Old Fadama	1	0	0	1	0	25215.4	0
5.55254	-0.224	2012-05-15	5100361	8.30103	Old Fadama	1	0	0	1	0	26233.8	0
5.54507	-0.22298	2012-06-19	5100446	8.93174	Old Fadama	0	1	0	1	0	50247	0
5.54655	-0.22058	2012-06-19	5100453	8.716	Old Fadama	0	0	0	1	0	84901	1
5.54668	-0.222283	2012-07-26	5100552	8.43136	Old Fadama	0	0	0	1	0	50247	1
5.54857	-0.222233	2012-07-26	5100569	8	Old Fadama	1	1	0	1	0	25215.4	0
5.54888	-0.221383	2012-07-26	5100576	7.30103	Old Fadama	1	NA	0	1	0	25215.4	0
5.55258	-0.2239	2012-09-05	5100705	7	Old Fadama	1	1	0	1	1	26233.8	0
5.5507	-0.22453	2012-09-05	5100712	7.8617	Old Fadama	1	1	1	1	1	55652.3	0
5.54962	-0.22418	2012-09-05	5100729	7.95424	Old Fadama	1	1	0	1	1	108513	1
5.52525	-0.25785	2012-03-13	5100026	9.86709	Shiabu	0	0	0	1	0	25758.4	1
5.52688	-0.25464	2012-03-13	5100033	10.3241	Shiabu	0	1	0	1	0	22787.2	1
5.52519	-0.25778	2012-03-13	5100040	9.05898	Shiabu	1	0	0	1	0	29545.2	0
5.5225	-0.25835	2012-04-10	5100163	9.29105	Shiabu	1	1	NA	1	0	30055.2	0
5.52254	-0.2583	2012-04-10	5100170	10.2575	Shiabu	1	1	1	1	0	30055.2	0
5.52556	-0.25466	2012-05-08	5100309	10.0117	Shiabu	1	0	1	1	0	18172.9	1
5.52551	-0.2547	2012-05-08	5100316	11.1673	Shiabu	1	0	0	1	0	18172.9	1
5.52793	-0.254967	2012-07-19	5100521	6.65365	Shiabu	1	1	0	1	0	22787.2	0
5.52748	-0.259933	2012-07-19	5100545	7.77815	Shiabu	1	0	0	1	0	22533.1	0
5.52628	-0.258733	2012-08-22	5100620	10.7924	Shiabu	1	0	0	0	0	32006	1
5.53003	-0.2523	2012-08-30	5100675	8.68124	Shiabu	1	1	0	0	0	23046	0
5.52887	-0.252633	2012-08-30	5100682	8.6902	Shiabu	1	1	1	0	0	33696.3	0
5.52942	-0.254917	2012-08-30	5100699	9.24191	Shiabu	1	1	0	0	0	29824.2	0
5.52724	-0.2533	2012-09-06	5100736	9.04139	Shiabu	1	1	0	1	1	33696.3	0
5.53288	-0.25403	2012-09-06	5100743	8.38021	Shiabu	1	1	1	1	1	20644.5	0
5.53311	-0.25721	2012-09-06	5100750	9.57978	Shiabu	1	0	0	1	1	16543.2	0

## Sheet: soil_regressionmodeling
BARCODE	NEIGHBOR	PopDensity	Date	e_coli_log10	sunlight	feces_nearby	latrine_nearby	RainySeason1	RainySeason2	near_PubLatrine
2120041	Alajo	31832.5	2012-03-27	0.90309	1	0	1	1	0	1
2120058	Alajo	31832.5	2012-03-27	0.60206	1	0	1	1	0	1
2120065	Alajo	31832.5	2012-03-27	3.82737	1	0	0	1	0	0
2120164	Alajo	34869.2	2012-04-24	0.255707	1	0	0	1	0	0
2120171	Alajo	34869.2	2012-04-24	0.255707	1	0	0	1	0	0
2120188	Alajo	21861.4	2012-04-26	2.64703	1	0	0	1	0	1
2120249	Alajo	24214.7	2012-05-22	4.60206	1	0	0	1	0	0
2120256	Alajo	18222.2	2012-05-22	3.92428	1	0	0	1	0	0
2120294	Alajo	31832.5	2012-06-26	2.40265	1	0	0	1	0	1
2120300	Alajo	13831.7	2012-06-26	4.42813	1	0	0	1	0	0
2120379	Alajo	53873.5	2012-08-02	3.716	1	0	1	0	0	0
2120386	Alajo	38383	2012-09-18	1.62325	1	0	1	1	1	0
2120393	Alajo	28649.1	2012-09-18	0.60206	1	1	1	1	1	0
2120461	Alajo	18222.2	2012-09-25	1.90309	1	0	1	1	1	0
2120478	Alajo	18222.2	2012-09-25	0.778151	1	0	1	1	1	0
2120485	Alajo	31193.1	2012-09-25	-0.045323	1	0	0	1	1	0
2120492	Alajo	28167.4	2012-09-25	-0.045323	1	0	1	1	1	0
2120508	Alajo	10031.2	2012-09-25	1.64345	1	0	0	1	1	0
2120515	Alajo	10031.2	2012-09-25	1.03779	1	0	0	1	1	0
2120652	Alajo	24214.7	2012-10-16	3.04139	1	0	0	1	1	0
2120669	Alajo	24214.7	2012-10-16	0.30103	1	0	0	1	1	0
2120706	Alajo	13831.7	2012-11-14	0.30103	1	0	0	0	1	0
2120072	Bukom	20778	2012-04-03	1.07918	1	0	1	1	0	1
2120089	Bukom	20778	2012-04-03	1.90309	0	0	1	1	0	1
2120096	Bukom	20778	2012-04-03	0.255707	0	0	1	1	0	1
2120317	Bukom	70690.9	2012-07-12	2.17609	1	0	0	1	0	1
2120584	Bukom	122022	2012-09-27	0.30103	1	0	0	1	1	1
2120591	Bukom	58149.1	2012-09-27	2.06446	1	0	1	1	1	1
2120607	Bukom	58149.1	2012-09-27	4.5611	1	0	1	1	1	1
2120614	Bukom	56249.2	2012-09-27	4.5977	1	0	0	1	1	0
2120621	Bukom	360951	2012-09-27	1.21388	1	0	0	1	1	0
2120638	Bukom	70690.9	2012-09-27	-0.045323	1	0	1	1	1	0
2120676	Bukom	70690.9	2012-10-31	1.716	1	0	0	1	1	1
2120683	Bukom	70690.9	2012-11-01	3.04922	1	1	1	0	1	1
2120690	Bukom	360951	2012-11-01	3.23553	1	0	0	0	1	1
2120010	Old Fadama	84901	2012-03-20	0.60206	1	1	1	1	0	0
2120027	Old Fadama	84901	2012-03-20	0.255707	1	0	1	1	0	1
2120034	Old Fadama	38771.8	2012-03-20	2.60206	1	0	1	1	0	0
2120133	Old Fadama	38771.8	2012-04-19	4.47129	1	0	1	1	0	1
2120140	Old Fadama	50247	2012-04-19	4.89653	1	0	0	1	0	1
2120157	Old Fadama	50247	2012-04-19	4.5563	1	0	0	1	0	1
2120218	Old Fadama	77030.5	2012-05-15	3.90309	1	0	0	1	0	1
2120225	Old Fadama	25215.4	2012-05-15	4.18184	1	0	0	1	0	0
2120232	Old Fadama	55652.3	2012-05-15	4.60206	1	1	0	1	0	0
2120270	Old Fadama	50247	2012-06-19	4.60206	1	1	1	1	0	0
2120287	Old Fadama	84901	2012-06-19	2.77815	1	0	1	1	0	1
2120331	Old Fadama	50247	2012-07-26	4.60206	1	0	0	1	0	1
2120348	Old Fadama	25215.4	2012-07-26	3.96379	1	0	0	1	0	0
2120355	Old Fadama	25215.4	2012-07-26	3.52915	1	0	0	1	0	0
2120362	Old Fadama	108513	2012-09-05	3.29667	1	0	1	1	1	1
2120409	Old Fadama	50247	2012-09-24	0.30103	1	0	0	1	1	0
2120416	Old Fadama	60472.8	2012-09-24	1.53839	1	0	1	1	1	1
2120423	Old Fadama	50247	2012-09-24	2.30103	1	0	0	1	1	0
2120430	Old Fadama	84901	2012-09-24	4.44716	1	0	0	1	1	0
2120447	Old Fadama	35909.7	2012-09-24	2.14613	1	0	0	1	1	0
2120454	Old Fadama	41946.9	2012-09-24	3.97313	1	0	0	1	1	1
2120744	Old Fadama	41946.9	2012-12-06	4.60206	1	0	0	0	0	1
2120195	Shiabu	18172.9	2012-05-08	3.15229	1	1	1	1	0	0
2120201	Shiabu	18172.9	2012-05-08	2.15229	1	0	0	1	0	0
2120522	Shiabu	18172.9	2012-09-26	2.4014	1	0	1	1	1	1
2120539	Shiabu	18172.9	2012-09-26	1.40577	1	0	1	1	1	1
2120546	Shiabu	18172.9	2012-09-26	2.20412	1	0	0	1	1	1
2120553	Shiabu	18172.9	2012-09-26	2.60206	1	0	0	1	1	0
2120560	Shiabu	29824.2	2012-09-26	3.35025	1	0	1	1	1	0
2120577	Shiabu	25758.4	2012-09-26	0.30103	1	0	1	1	1	1
2120751	Shiabu	21850.4	2012-11-22	-0.045323	1	0	0	0	1	0
2120768	Shiabu	21850.4	2012-11-22	2.53656	1	0	0	0	1	0

## Sheet: HH_survey
LOCID	Number_persons	Number_latrines	HHs_sharing_latrine	HHS_LAT	HHS_LONG	HHS_301cat	Average_persons_per_Hhlatrine	animal_yn	Neighborhood	Contained sanitation
11460301	999	1	999	5.5948	-0.2152	One latrine	NA	No	Alajo	Contained
11460601	999	3	14	5.5944	-0.2139	2+ latrines	NA	No	Alajo	Contained
11460701	9	1	0	5.5946	-0.2134	One latrine	9	No	Alajo	Contained
11460801	29	2	8	5.5946	-0.2143	2+ latrines	14.5	No	Alajo	Contained
11460901	999	1	6	5.5945	-0.215	One latrine	NA	No	Alajo	Contained
11461101	60	5	0	5.5955	-0.2165	2+ latrines	12	Yes	Alajo	Contained
11461201	14	3	0	5.5952	-0.2154	2+ latrines	4.66667	Yes	Alajo	Contained
11461401	26	1	4	5.5952	-0.2139	One latrine	26	No	Alajo	Contained
11461601	999	2	8	5.5964	-0.2135	2+ latrines	NA	No	Alajo	Contained
11461701	15	1	0	5.5968	-0.2139	One latrine	15	No	Alajo	Contained
11461801	999	1	4	5.5964	-0.2143	One latrine	NA	Yes	Alajo	Contained
11462001	999	2	999	5.5958	-0.2151	2+ latrines	NA	No	Alajo	Contained
11462701	20	1	1	5.5928	-0.2159	One latrine	20	No	Alajo	Contained
11462801	999	2	0	5.593	-0.2154	2+ latrines	NA	No	Alajo	Contained
11463101	22	6	0	5.5944	-0.2166	2+ latrines	3.66667	No	Alajo	Contained
11463301	61	1	13	5.5941	-0.215	One latrine	61	No	Alajo	Contained
11463401	999	3	0	5.5943	-0.2141	2+ latrines	NA	No	Alajo	Contained
11463501	55	3	14	5.5951	-0.2132	2+ latrines	18.3333	Yes	Alajo	Contained
11463601	4	2	1	5.5942	-0.2139	2+ latrines	2	No	Alajo	Contained
11464101	999	1	0	5.593	-0.2161	One latrine	NA	No	Alajo	Contained
11464201	42	1	6	5.593	-0.2155	One latrine	42	Yes	Alajo	Contained
11464601	999	2	19	5.5941	-0.2138	2+ latrines	NA	No	Alajo	Contained
11464901	51	2	9	5.5942	-0.2145	2+ latrines	25.5	No	Alajo	Contained
11465101	20	2	4	5.5947	-0.2169	2+ latrines	10	No	Alajo	Contained
11465201	5	2	0	5.5948	-0.2177	2+ latrines	2.5	No	Alajo	Contained
11465601	12	2	0	5.5945	-0.2184	2+ latrines	6	No	Alajo	Contained
11465701	10	2	0	5.5945	-0.2177	2+ latrines	5	No	Alajo	Contained
11466001	39	6	0	5.5956	-0.2182	2+ latrines	6.5	No	Alajo	Contained
11466101	40	2	0	5.5927	-0.2168	2+ latrines	20	No	Alajo	Contained
11466201	999	5	4	5.5923	-0.2174	2+ latrines	NA	No	Alajo	Contained
11466301	46	2	5	5.5926	-0.2175	2+ latrines	23	Yes	Alajo	Contained
11466601	34	3	0	5.5927	-0.2178	2+ latrines	11.3333	No	Alajo	Contained
11466801	999	2	1	5.5927	-0.2185	2+ latrines	NA	Yes	Alajo	Contained
11467101	8	1	7	5.5953	-0.2172	One latrine	8	Yes	Alajo	Contained
11467201	10	1	5	5.5956	-0.2178	One latrine	10	Yes	Alajo	Contained
11467401	24	2	7	5.595	-0.2187	2+ latrines	12	No	Alajo	Contained
11468101	999	2	3	5.5935	-0.2173	2+ latrines	NA	No	Alajo	Contained
11468201	999	2	3	5.5939	-0.2176	2+ latrines	NA	No	Alajo	Contained
11468301	5	1	0	5.5937	-0.218	One latrine	5	Yes	Alajo	Contained
11468401	16	1	3	5.5941	-0.2183	One latrine	16	Yes	Alajo	Contained
11468701	999	2	0	5.5944	-0.2187	2+ latrines	NA	No	Alajo	Contained
11468801	18	1	1	5.5944	-0.2182	One latrine	18	Yes	Alajo	Contained
11469001	999	3	6	5.5943	-0.2175	2+ latrines	NA	Yes	Alajo	Contained
11469401	999	2	999	5.5918	-0.2181	2+ latrines	NA	No	Alajo	Contained
11469501	17	3	8	5.5924	-0.2183	2+ latrines	5.66667	Yes	Alajo	Contained
11469901	999	3	11	5.5924	-0.2173	2+ latrines	NA	Yes	Alajo	Contained
11470001	999	7	7	5.5922	-0.2176	2+ latrines	NA	No	Alajo	Contained
11470101	999	2	17	5.5971	-0.2166	2+ latrines	NA	No	Alajo	Contained
11470401	999	2	5	5.5971	-0.2136	2+ latrines	NA	Yes	Alajo	Contained
11470801	6	2	0	5.5961	-0.2126	2+ latrines	3	Yes	Alajo	Contained
11470901	999	5	14	5.5954	-0.213	2+ latrines	NA	No	Alajo	Contained
11471001	6	5	0	5.5972	-0.2149	2+ latrines	1.2	No	Alajo	Contained
11471101	16	3	3	5.5974	-0.2166	2+ latrines	5.33333	Yes	Alajo	Contained
11471201	12	3	4	5.5974	-0.2154	2+ latrines	4	No	Alajo	Contained
11471301	35	3	0	5.5974	-0.2149	2+ latrines	11.6667	Yes	Alajo	Contained
11471401	16	1	4	5.5979	-0.2142	One latrine	16	No	Alajo	Contained
11471501	999	7	8	5.5974	-0.2136	2+ latrines	NA	Yes	Alajo	Contained
11471801	39	2	11	5.597	-0.2122	2+ latrines	19.5	No	Alajo	Contained
11471901	999	1	12	5.5978	-0.2116	One latrine	NA	No	Alajo	Contained
11472101	16	5	0	5.6007	-0.2179	2+ latrines	3.2	No	Alajo	Contained
11472301	31	1	0	5.6014	-0.2172	One latrine	31	Yes	Alajo	Contained
11472401	4	3	0	5.6019	-0.2163	2+ latrines	1.33333	No	Alajo	Contained
11472501	43	11	0	5.6012	-0.2162	2+ latrines	3.90909	No	Alajo	Contained
11472601	9	3	0	5.6018	-0.2152	2+ latrines	3	No	Alajo	Contained
11472701	14	5	0	5.601	-0.2147	2+ latrines	2.8	No	Alajo	Contained
11472801	11	3	0	5.6009	-0.2138	2+ latrines	3.66667	No	Alajo	Contained
11472901	29	4	6	5.6012	-0.2129	2+ latrines	7.25	No	Alajo	Contained
11473001	7	1	0	5.6009	-0.2161	One latrine	7	No	Alajo	Contained
11473101	26	1	3	5.599	-0.2178	One latrine	26	Yes	Alajo	Contained
11473301	3	1	0	5.5997	-0.2168	One latrine	3	No	Alajo	Contained
11473401	18	3	0	5.5998	-0.2155	2+ latrines	6	No	Alajo	Contained
11473501	999	4	0	5.5997	-0.2146	2+ latrines	NA	No	Alajo	Contained
11473601	13	5	0	5.6	-0.2136	2+ latrines	2.6	Yes	Alajo	Contained
11473701	999	2	11	5.6	-0.2126	2+ latrines	NA	No	Alajo	Contained
11474001	999	2	4	5.5986	-0.2154	2+ latrines	NA	No	Alajo	Contained
11474101	14	1	2	5.6001	-0.2176	One latrine	14	No	Alajo	Contained
11474201	7	2	0	5.6006	-0.2168	2+ latrines	3.5	No	Alajo	Contained
11474401	22	6	0	5.5999	-0.2156	2+ latrines	3.66667	No	Alajo	Contained
11474501	13	3	0	5.5999	-0.215	2+ latrines	4.33333	No	Alajo	Contained
11474601	13	1	1	5.6006	-0.2141	One latrine	13	Yes	Alajo	Contained
11474701	24	12	0	5.6003	-0.2142	2+ latrines	2	No	Alajo	Contained
11475001	999	1	2	5.6004	-0.2123	One latrine	NA	No	Alajo	Contained
11475101	999	1	1	5.6027	-0.2216	One latrine	NA	Yes	Alajo	Contained
11475201	999	2	10	5.602	-0.2217	2+ latrines	NA	No	Alajo	Contained
11475401	999	1	10	5.6005	-0.2218	One latrine	NA	No	Alajo	Contained
11475601	999	2	999	5.5992	-0.2216	2+ latrines	NA	No	Alajo	Contained
11476101	999	1	2	5.5994	-0.2189	One latrine	NA	Yes	Alajo	Contained
11476301	9	5	0	5.5995	-0.2202	2+ latrines	1.8	No	Alajo	Contained
11476501	999	2	8	5.6006	-0.2204	2+ latrines	NA	No	Alajo	Contained
11476601	999	15	0	5.6001	-0.2186	2+ latrines	NA	No	Alajo	Contained
11476801	999	7	0	5.5991	-0.2184	2+ latrines	NA	No	Alajo	Contained
11476901	12	3	0	5.5985	-0.2185	2+ latrines	4	No	Alajo	Contained
11477201	18	2	0	5.5967	-0.2169	2+ latrines	9	No	Alajo	Contained
11477501	48	6	3	5.5967	-0.219	2+ latrines	8	No	Alajo	Contained
11477801	20	5	0	5.5955	-0.2198	2+ latrines	4	No	Alajo	Contained
11477901	23	5	0	5.5962	-0.2194	2+ latrines	4.6	No	Alajo	Contained
11478001	6	3	0	5.5967	-0.218	2+ latrines	2	No	Alajo	Contained
11478301	999	2	6	5.5983	-0.2199	2+ latrines	NA	Yes	Alajo	Contained
11478401	28	7	0	5.5972	-0.2197	2+ latrines	4	Yes	Alajo	Contained
11478501	42	1	10	5.5973	-0.2204	One latrine	42	No	Alajo	Contained
11478601	999	3	0	5.5986	-0.2205	2+ latrines	NA	No	Alajo	Contained
11478801	4	1	0	5.5985	-0.2212	One latrine	4	Yes	Alajo	Contained
11478901	10	2	9	5.5977	-0.221	2+ latrines	5	Yes	Alajo	Contained
11479001	20	2	3	5.5992	-0.2205	2+ latrines	10	No	Alajo	Contained
11479101	19	5	6	5.6007	-0.219	2+ latrines	3.8	No	Alajo	Contained
11479201	7	2	0	5.6012	-0.2193	2+ latrines	3.5	No	Alajo	Contained
11479501	12	1	1	5.6022	-0.2211	One latrine	12	Yes	Alajo	Contained
11479601	999	2	11	5.6007	-0.221	2+ latrines	NA	No	Alajo	Contained
11479701	41	2	10	5.6007	-0.2202	2+ latrines	20.5	No	Alajo	Contained
11479801	35	2	7	5.5996	-0.22	2+ latrines	17.5	No	Alajo	Contained
11479901	19	1	6	5.6005	-0.2194	One latrine	19	Yes	Alajo	Contained
11460101	45	0	0	5.5952	-0.2166	No latrine	NA	No	Alajo	Uncontained
11460201	31	0	0	5.595	-0.2159	No latrine	NA	Yes	Alajo	Uncontained
11460401	999	0	0	5.595	-0.2146	No latrine	NA	No	Alajo	Uncontained
11460501	999	0	0	5.595	-0.2141	No latrine	NA	No	Alajo	Uncontained
11461001	999	0	0	5.5943	-0.2153	No latrine	NA	Yes	Alajo	Uncontained
11461301	45	0	0	5.5953	-0.2147	No latrine	NA	No	Alajo	Uncontained
11461501	73	0	0	5.5953	-0.2136	No latrine	NA	Yes	Alajo	Uncontained
11461901	68	0	0	5.5965	-0.2146	No latrine	NA	Yes	Alajo	Uncontained
11462101	30	0	0	5.591	-0.2164	No latrine	NA	No	Alajo	Uncontained
11462201	999	0	0	5.5912	-0.2155	No latrine	NA	No	Alajo	Uncontained
11462301	999	0	0	5.5912	-0.2151	No latrine	NA	Yes	Alajo	Uncontained
11462401	999	0	0	5.5918	-0.2147	No latrine	NA	Yes	Alajo	Uncontained
11462501	3	0	0	5.5921	-0.2154	No latrine	NA	No	Alajo	Uncontained
11462601	999	0	0	5.5923	-0.216	No latrine	NA	No	Alajo	Uncontained
11462901	65	0	0	5.5935	-0.2152	No latrine	NA	No	Alajo	Uncontained
11463001	3	0	0	5.5931	-0.216	No latrine	NA	No	Alajo	Uncontained
11463201	42	0	0	5.5942	-0.2159	No latrine	NA	No	Alajo	Uncontained
11463701	19	0	0	5.5938	-0.214	No latrine	NA	Yes	Alajo	Uncontained
11463801	25	1	5	5.5941	-0.2145	One latrine	25	No	Alajo	Uncontained
11463901	999	0	0	5.5945	-0.2148	No latrine	NA	No	Alajo	Uncontained
11464001	15	0	0	5.5945	-0.2155	No latrine	NA	No	Alajo	Uncontained
11464301	999	0	0	5.5931	-0.2148	No latrine	NA	Yes	Alajo	Uncontained
11464401	36	1	0	5.5935	-0.2143	One latrine	36	Yes	Alajo	Uncontained
11464501	999	0	0	5.5938	-0.2138	No latrine	NA	No	Alajo	Uncontained
11464701	42	0	0	5.5937	-0.2139	No latrine	NA	No	Alajo	Uncontained
11464801	10	0	0	5.5937	-0.214	No latrine	NA	Yes	Alajo	Uncontained
11465001	8	0	0	5.5933	-0.2156	No latrine	NA	No	Alajo	Uncontained
11465301	999	0	0	5.595	-0.2178	No latrine	NA	No	Alajo	Uncontained
11465401	4	0	0	5.5954	-0.2192	No latrine	NA	No	Alajo	Uncontained
11465501	36	0	0	5.5944	-0.2189	No latrine	NA	No	Alajo	Uncontained
11465801	7	0	0	5.5953	-0.2171	No latrine	NA	Yes	Alajo	Uncontained
11465901	3	0	0	5.5957	-0.2177	No latrine	NA	No	Alajo	Uncontained
11466401	12	0	0	5.5933	-0.2173	No latrine	NA	No	Alajo	Uncontained
11466501	21	0	0	5.5933	-0.218	No latrine	NA	Yes	Alajo	Uncontained
11466701	5	0	0	5.5921	-0.2185	No latrine	NA	Yes	Alajo	Uncontained
11466901	7	0	0	5.593	-0.2189	No latrine	NA	No	Alajo	Uncontained
11467001	21	0	0	5.5936	-0.2187	No latrine	NA	No	Alajo	Uncontained
11467301	16	0	0	5.595	-0.2179	No latrine	NA	No	Alajo	Uncontained
11467501	999	0	0	5.5947	-0.2192	No latrine	NA	No	Alajo	Uncontained
11467601	5	0	0	5.5947	-0.2201	No latrine	NA	No	Alajo	Uncontained
11467701	4	0	0	5.5943	-0.22	No latrine	NA	No	Alajo	Uncontained
11467801	7	0	0	5.5942	-0.2198	No latrine	NA	No	Alajo	Uncontained
11467901	999	0	0	5.5938	-0.2196	No latrine	NA	No	Alajo	Uncontained
11468001	4	0	0	5.5936	-0.2191	No latrine	NA	No	Alajo	Uncontained
11468501	14	0	0	5.5934	-0.218	No latrine	NA	Yes	Alajo	Uncontained
11468601	27	0	0	5.5942	-0.2189	No latrine	NA	No	Alajo	Uncontained
11468901	25	0	0	5.5944	-0.218	No latrine	NA	No	Alajo	Uncontained
11469101	4	0	0	5.5917	-0.2168	No latrine	NA	No	Alajo	Uncontained
11469201	12	0	0	5.5914	-0.2176	No latrine	NA	No	Alajo	Uncontained
11469301	999	0	0	5.5912	-0.2181	No latrine	NA	Yes	Alajo	Uncontained
11469601	999	0	0	5.5929	-0.2182	No latrine	NA	No	Alajo	Uncontained
11469701	5	0	0	5.5918	-0.2174	No latrine	NA	Yes	Alajo	Uncontained
11469801	12	0	0	5.5922	-0.2171	No latrine	NA	Yes	Alajo	Uncontained
11470201	999	1	10	5.5971	-0.2157	One latrine	NA	No	Alajo	Uncontained
11470301	999	0	0	5.5953	-0.2144	No latrine	NA	Yes	Alajo	Uncontained
11470501	999	4	4	5.597	-0.2128	2+ latrines	NA	Yes	Alajo	Uncontained
11470601	23	0	0	5.5968	-0.2125	No latrine	NA	No	Alajo	Uncontained
11470701	9	0	0	5.5967	-0.2122	No latrine	NA	Yes	Alajo	Uncontained
11471601	999	0	0	5.5972	-0.2131	No latrine	NA	No	Alajo	Uncontained
11471701	999	0	0	5.597	-0.2125	No latrine	NA	No	Alajo	Uncontained
11472001	999	0	0	5.5982	-0.2122	No latrine	NA	No	Alajo	Uncontained
11472201	50	0	0	5.6011	-0.2175	No latrine	NA	No	Alajo	Uncontained
11473201	5	0	0	5.5994	-0.2177	No latrine	NA	Yes	Alajo	Uncontained
11473801	6	0	0	5.5992	-0.2126	No latrine	NA	No	Alajo	Uncontained
11473901	5	0	0	5.5992	-0.2155	No latrine	NA	No	Alajo	Uncontained
11474301	31	0	0	5.6005	-0.2158	No latrine	NA	No	Alajo	Uncontained
11474801	15	0	0	5.6002	-0.2132	No latrine	NA	No	Alajo	Uncontained
11474901	999	0	0	5.6005	-0.2128	No latrine	NA	Yes	Alajo	Uncontained
11475301	10	0	0	5.6011	-0.2219	No latrine	NA	No	Alajo	Uncontained
11475501	6	0	0	5.5996	-0.2218	No latrine	NA	No	Alajo	Uncontained
11475701	2	0	0	5.5986	-0.2212	No latrine	NA	No	Alajo	Uncontained
11475801	4	0	0	5.5978	-0.2215	No latrine	NA	Yes	Alajo	Uncontained
11475901	3	0	0	5.5968	-0.2209	No latrine	NA	No	Alajo	Uncontained
11476001	5	0	0	5.596	-0.2206	No latrine	NA	Yes	Alajo	Uncontained
11476201	999	1	5	5.5993	-0.2199	One latrine	NA	Yes	Alajo	Uncontained
11476401	999	0	0	5.5998	-0.2204	No latrine	NA	No	Alajo	Uncontained
11476701	13	0	0	5.5994	-0.2182	No latrine	NA	No	Alajo	Uncontained
11477001	999	0	0	5.5987	-0.2178	No latrine	NA	Yes	Alajo	Uncontained
11477101	3	0	0	5.597	-0.2171	No latrine	NA	Yes	Alajo	Uncontained
11477301	22	0	0	5.5966	-0.218	No latrine	NA	Yes	Alajo	Uncontained
11477401	999	0	0	5.597	-0.2184	No latrine	NA	No	Alajo	Uncontained
11477601	9	0	0	5.5964	-0.2194	No latrine	NA	Yes	Alajo	Uncontained
11477701	999	0	0	5.5966	-0.2199	No latrine	NA	Yes	Alajo	Uncontained
11478101	6	1	0	5.598	-0.2173	One latrine	6	Yes	Alajo	Uncontained
11478201	37	0	0	5.5985	-0.2195	No latrine	NA	No	Alajo	Uncontained
11478701	999	0	0	5.5988	-0.2206	No latrine	NA	Yes	Alajo	Uncontained
11479301	999	0	0	5.602	-0.22	No latrine	NA	No	Alajo	Uncontained
11479401	999	0	0	5.6025	-0.2206	No latrine	NA	Yes	Alajo	Uncontained
11480001	46	0	0	5.6009	-0.22	No latrine	NA	No	Alajo	Uncontained
21402601	36	0	0	5.5409	-0.2095	No latrine	NA	Yes	Bukom	DNK
21403001	999	0	0	5.5415	-0.2096	No latrine	NA	No	Bukom	DNK
21400401	999	2	0	5.5404	-0.2125	2+ latrines	NA	No	Bukom	Contained
21400501	999	3	3	5.5412	-0.212	2+ latrines	NA	No	Bukom	Contained
21400801	11	0	0	5.54	-0.2124	No latrine	NA	Yes	Bukom	Contained
21401501	15	1	3	5.541	-0.2086	One latrine	15	No	Bukom	Contained
21401601	20	1	5	5.5394	-0.2091	One latrine	20	No	Bukom	Contained
21405201	999	1	4	5.5385	-0.2125	One latrine	NA	No	Bukom	Contained
21405501	3	1	0	5.5384	-0.2129	One latrine	3	No	Bukom	Contained
21409601	32	1	2	5.5394	-0.214	One latrine	32	Yes	Bukom	Contained
21409901	9	1	0	5.538	-0.2127	One latrine	9	No	Bukom	Contained
21413001	12	1	0	5.5387	-0.2125	One latrine	12	No	Bukom	Contained
21413301	999	2	0	5.5387	-0.2122	2+ latrines	NA	No	Bukom	Contained
21415101	999	1	0	5.5368	-0.2095	One latrine	NA	No	Bukom	Contained
21416201	46	2	14	5.541	-0.2117	2+ latrines	23	No	Bukom	NA
21400101	10	0	0	5.5388	-0.2087	No latrine	NA	No	Bukom	Uncontained
21400201	13	0	0	5.5408	-0.2122	No latrine	NA	No	Bukom	Uncontained
21400301	999	0	0	5.5406	-0.2125	No latrine	NA	Yes	Bukom	Uncontained
21400601	48	0	0	5.5412	-0.2122	No latrine	NA	No	Bukom	Uncontained
21400701	999	0	0	5.5403	-0.2124	No latrine	NA	No	Bukom	Uncontained
21400901	999	0	0	5.5394	-0.2131	No latrine	NA	No	Bukom	Uncontained
21401001	27	0	0	5.5388	-0.2131	No latrine	NA	No	Bukom	Uncontained
21401101	18	0	0	5.5398	-0.213	No latrine	NA	No	Bukom	Uncontained
21401201	15	0	0	5.5391	-0.2088	No latrine	NA	No	Bukom	Uncontained
21401301	60	0	0	5.5394	-0.2087	No latrine	NA	No	Bukom	Uncontained
21401401	15	0	0	5.5408	-0.2089	No latrine	NA	No	Bukom	Uncontained
21401701	11	0	0	5.5388	-0.209	No latrine	NA	No	Bukom	Uncontained
21401801	15	0	0	5.5391	-0.2087	No latrine	NA	No	Bukom	Uncontained
21401901	6	0	0	5.5395	-0.2085	No latrine	NA	No	Bukom	Uncontained
21402001	25	0	0	5.5393	-0.2082	No latrine	NA	Yes	Bukom	Uncontained
21402101	999	0	0	5.5406	-0.2101	No latrine	NA	No	Bukom	Uncontained
21402201	999	0	0	5.5408	-0.21	No latrine	NA	No	Bukom	Uncontained
21402301	27	0	0	5.5409	-0.2099	No latrine	NA	No	Bukom	Uncontained
21402401	999	0	0	5.5413	-0.2096	No latrine	NA	Yes	Bukom	Uncontained
21402501	999	0	0	5.5404	-0.2099	No latrine	NA	No	Bukom	Uncontained
21402701	11	0	0	5.5406	-0.2095	No latrine	NA	No	Bukom	Uncontained
21402801	999	0	0	5.5409	-0.2098	No latrine	NA	No	Bukom	Uncontained
21402901	23	0	0	5.5408	-0.2097	No latrine	NA	No	Bukom	Uncontained
21403101	999	0	0	5.5393	-0.2098	No latrine	NA	No	Bukom	Uncontained
21403201	7	0	0	5.5395	-0.2096	No latrine	NA	No	Bukom	Uncontained
21403301	2	0	0	5.5395	-0.2097	No latrine	NA	No	Bukom	Uncontained
21403401	999	0	0	5.5394	-0.2097	No latrine	NA	No	Bukom	Uncontained
21403501	8	0	0	5.5399	-0.2103	No latrine	NA	No	Bukom	Uncontained
21403601	25	0	0	5.5396	-0.21	No latrine	NA	No	Bukom	Uncontained
21403701	999	0	0	5.5394	-0.2099	No latrine	NA	No	Bukom	Uncontained
21403801	25	0	0	5.5397	-0.2102	No latrine	NA	No	Bukom	Uncontained
21403901	999	0	0	5.5395	-0.2101	No latrine	NA	No	Bukom	Uncontained
21404001	999	0	0	5.5393	-0.2101	No latrine	NA	No	Bukom	Uncontained
21404101	999	999	999	5.5404	-0.2104	2+ latrines	NA	No	Bukom	Uncontained
21404201	999	999	999	5.5408	-0.2116	2+ latrines	NA	No	Bukom	Uncontained
21404301	999	999	999	5.5403	-0.212	2+ latrines	NA	No	Bukom	Uncontained
21404401	24	999	999	5.5402	-0.2116	2+ latrines	0.024024	No	Bukom	Uncontained
21404501	20	999	999	5.5397	-0.2116	2+ latrines	0.02002	Yes	Bukom	Uncontained
21404601	999	999	999	5.5401	-0.2116	2+ latrines	NA	No	Bukom	Uncontained
21404701	999	0	0	5.5402	-0.2119	No latrine	NA	No	Bukom	Uncontained
21404801	30	999	999	5.5396	-0.2122	2+ latrines	0.03003	No	Bukom	Uncontained
21404901	50	999	999	5.5393	-0.2119	2+ latrines	0.0500501	No	Bukom	Uncontained
21405001	999	999	999	5.5397	-0.2114	2+ latrines	NA	Yes	Bukom	Uncontained
21405101	15	0	0	5.5382	-0.2129	No latrine	NA	No	Bukom	Uncontained
21405301	10	0	0	5.5382	-0.2124	No latrine	NA	No	Bukom	Uncontained
21405401	8	0	0	5.5379	-0.2123	No latrine	NA	No	Bukom	Uncontained
21405601	999	0	999	5.5376	-0.2103	No latrine	NA	No	Bukom	Uncontained
21405701	11	999	999	5.5377	-0.2102	2+ latrines	0.011011	No	Bukom	Uncontained
21405801	14	999	999	5.5379	-0.21	2+ latrines	0.014014	No	Bukom	Uncontained
21405901	6	999	999	5.5379	-0.2098	2+ latrines	0.00600601	No	Bukom	Uncontained
21406001	15	999	999	5.5377	-0.2097	2+ latrines	0.015015	No	Bukom	Uncontained
21406101	12	1	999	5.5374	-0.2101	One latrine	12	No	Bukom	Uncontained
21406201	999	999	999	5.538	-0.21	2+ latrines	NA	No	Bukom	Uncontained
21406301	9	999	999	5.5379	-0.21	2+ latrines	0.00900901	No	Bukom	Uncontained
21406401	999	999	999	5.538	-0.2099	2+ latrines	NA	No	Bukom	Uncontained
21406501	8	999	999	5.5378	-0.2098	2+ latrines	0.00800801	Yes	Bukom	Uncontained
21406601	17	999	999	5.5378	-0.2108	2+ latrines	0.017017	Yes	Bukom	Uncontained
21406701	20	999	999	5.5385	-0.2115	2+ latrines	0.02002	No	Bukom	Uncontained
21406801	999	999	999	5.538	-0.2108	2+ latrines	NA	No	Bukom	Uncontained
21406901	8	999	999	5.5377	-0.2106	2+ latrines	0.00800801	No	Bukom	Uncontained
21407001	8	999	999	5.5384	-0.2113	2+ latrines	0.00800801	No	Bukom	Uncontained
21407101	40	999	999	5.5377	-0.2103	2+ latrines	0.04004	No	Bukom	Uncontained
21407201	63	999	999	5.538	-0.2103	2+ latrines	0.0630631	No	Bukom	Uncontained
21407301	26	999	999	5.5384	-0.2103	2+ latrines	0.026026	No	Bukom	Uncontained
21407401	999	999	999	5.5385	-0.2104	2+ latrines	NA	No	Bukom	Uncontained
21407501	999	999	999	5.5388	-0.2107	2+ latrines	NA	No	Bukom	Uncontained
21407601	15	0	0	5.5378	-0.2125	No latrine	NA	No	Bukom	Uncontained
21407701	999	0	0	5.5392	-0.2109	No latrine	NA	No	Bukom	Uncontained
21407801	999	0	0	5.5396	-0.211	No latrine	NA	Yes	Bukom	Uncontained
21407901	999	0	0	5.5394	-0.2105	No latrine	NA	No	Bukom	Uncontained
21408001	999	0	0	5.5394	-0.2104	No latrine	NA	No	Bukom	Uncontained
21408101	20	0	0	5.5393	-0.2102	No latrine	NA	Yes	Bukom	Uncontained
21408201	999	0	0	5.5393	-0.2099	No latrine	NA	No	Bukom	Uncontained
21408301	5	0	0	5.5383	-0.2104	No latrine	NA	No	Bukom	Uncontained
21408401	5	0	0	5.5387	-0.2104	No latrine	NA	No	Bukom	Uncontained
21408501	34	0	0	5.5388	-0.2105	No latrine	NA	Yes	Bukom	Uncontained
21408601	16	0	0	5.539	-0.2107	No latrine	NA	No	Bukom	Uncontained
21408701	3	0	0	5.5407	-0.2136	No latrine	NA	No	Bukom	Uncontained
21408801	22	0	0	5.5405	-0.2137	No latrine	NA	No	Bukom	Uncontained
21408901	24	0	0	5.5404	-0.214	No latrine	NA	No	Bukom	Uncontained
21409001	48	0	0	5.5406	-0.2141	No latrine	NA	No	Bukom	Uncontained
21409101	50	0	0	5.5401	-0.2145	No latrine	NA	No	Bukom	Uncontained
21409201	999	0	0	5.54	-0.2148	No latrine	NA	No	Bukom	Uncontained
21409301	39	0	0	5.5399	-0.2145	No latrine	NA	Yes	Bukom	Uncontained
21409401	23	0	0	5.5396	-0.2143	No latrine	NA	Yes	Bukom	Uncontained
21409501	10	0	0	5.5393	-0.214	No latrine	NA	No	Bukom	Uncontained
21409701	40	0	0	5.5396	-0.2122	No latrine	NA	No	Bukom	Uncontained
21409801	8	0	0	5.5392	-0.2127	No latrine	NA	No	Bukom	Uncontained
21410001	999	0	0	5.5388	-0.2127	No latrine	NA	No	Bukom	Uncontained
21410101	30	0	0	5.5392	-0.2093	No latrine	NA	No	Bukom	Uncontained
21410201	999	0	0	5.5403	-0.2111	No latrine	NA	No	Bukom	Uncontained
21410301	11	0	0	5.5391	-0.2091	No latrine	NA	Yes	Bukom	Uncontained
21410401	999	0	0	5.5403	-0.2109	No latrine	NA	No	Bukom	Uncontained
21410501	50	0	0	5.5388	-0.2094	No latrine	NA	No	Bukom	Uncontained
21410601	6	0	0	5.5406	-0.2112	No latrine	NA	No	Bukom	Uncontained
21410701	6	0	0	5.5385	-0.2092	No latrine	NA	No	Bukom	Uncontained
21410801	23	0	0	5.5409	-0.211	No latrine	NA	No	Bukom	Uncontained
21410901	11	0	0	5.5385	-0.2095	No latrine	NA	No	Bukom	Uncontained
21411001	24	0	0	5.5411	-0.2109	No latrine	NA	No	Bukom	Uncontained
21411101	2	0	0	5.5386	-0.2098	No latrine	NA	No	Bukom	Uncontained
21411201	24	0	0	5.5408	-0.211	No latrine	NA	Yes	Bukom	Uncontained
21411301	9	0	0	5.5385	-0.2096	No latrine	NA	No	Bukom	Uncontained
21411401	42	0	0	5.5407	-0.2114	No latrine	NA	Yes	Bukom	Uncontained
21411501	30	999	999	5.5378	-0.2095	2+ latrines	0.03003	Yes	Bukom	Uncontained
21411601	18	0	0	5.5381	-0.2097	No latrine	NA	Yes	Bukom	Uncontained
21411701	999	0	0	5.5405	-0.2116	No latrine	NA	No	Bukom	Uncontained
21411801	22	999	999	5.5381	-0.2094	2+ latrines	0.022022	No	Bukom	Uncontained
21411901	4	0	0	5.5378	-0.2096	No latrine	NA	No	Bukom	Uncontained
21412001	999	0	0	5.5406	-0.2113	No latrine	NA	Yes	Bukom	Uncontained
21412101	999	999	999	5.5382	-0.2093	2+ latrines	NA	No	Bukom	Uncontained
21412201	20	0	0	5.5386	-0.209	No latrine	NA	Yes	Bukom	Uncontained
21412301	13	0	0	5.5401	-0.2109	No latrine	NA	Yes	Bukom	Uncontained
21412401	999	999	999	5.5386	-0.2095	2+ latrines	NA	No	Bukom	Uncontained
21412501	51	0	0	5.5384	-0.2122	No latrine	NA	No	Bukom	Uncontained
21412601	40	0	0	5.5385	-0.2117	No latrine	NA	No	Bukom	Uncontained
21412701	35	0	0	5.5386	-0.2119	No latrine	NA	No	Bukom	Uncontained
21412801	30	0	0	5.5381	-0.2121	No latrine	NA	No	Bukom	Uncontained
21412901	34	0	0	5.5385	-0.2121	No latrine	NA	No	Bukom	Uncontained
21413101	999	0	0	5.5384	-0.2124	No latrine	NA	No	Bukom	Uncontained
21413201	18	0	0	5.5386	-0.2118	No latrine	NA	No	Bukom	Uncontained
21413401	15	0	0	5.5388	-0.2119	No latrine	NA	Yes	Bukom	Uncontained
21413501	999	0	0	5.5382	-0.2112	No latrine	NA	No	Bukom	Uncontained
21413601	43	0	0	5.5385	-0.2116	No latrine	NA	No	Bukom	Uncontained
21413701	33	0	0	5.5378	-0.211	No latrine	NA	No	Bukom	Uncontained
21413801	22	0	0	5.5376	-0.2105	No latrine	NA	No	Bukom	Uncontained
21413901	999	0	0	5.5374	-0.2105	No latrine	NA	No	Bukom	Uncontained
21414001	7	0	0	5.5372	-0.2107	No latrine	NA	Yes	Bukom	Uncontained
21414101	7	0	0	5.5373	-0.2108	No latrine	NA	No	Bukom	Uncontained
21414201	45	0	0	5.5377	-0.2113	No latrine	NA	No	Bukom	Uncontained
21414301	14	0	0	5.5381	-0.2119	No latrine	NA	Yes	Bukom	Uncontained
21414401	999	0	0	5.5388	-0.2098	No latrine	NA	No	Bukom	Uncontained
21414501	30	0	0	5.5379	-0.2098	No latrine	NA	No	Bukom	Uncontained
21414601	999	0	0	5.5386	-0.2098	No latrine	NA	No	Bukom	Uncontained
21414701	999	0	0	5.5384	-0.2098	No latrine	NA	Yes	Bukom	Uncontained
21414801	999	999	999	5.5381	-0.21	2+ latrines	NA	No	Bukom	Uncontained
21414901	12	0	0	5.538	-0.2099	No latrine	NA	No	Bukom	Uncontained
21415001	30	0	0	5.5379	-0.2112	No latrine	NA	No	Bukom	Uncontained
21415201	999	999	999	5.5366	-0.2093	2+ latrines	NA	Yes	Bukom	Uncontained
21415301	999	999	999	5.5365	-0.2097	2+ latrines	NA	No	Bukom	Uncontained
21415401	999	999	999	5.5367	-0.2101	2+ latrines	NA	No	Bukom	Uncontained
21415501	999	999	999	5.5365	-0.2099	2+ latrines	NA	No	Bukom	Uncontained
21415601	12	999	999	5.5378	-0.2092	2+ latrines	0.012012	No	Bukom	Uncontained
21415701	6	0	0	5.5376	-0.2094	No latrine	NA	No	Bukom	Uncontained
21415801	999	999	999	5.5374	-0.2093	2+ latrines	NA	No	Bukom	Uncontained
21415901	999	999	999	5.5376	-0.2093	2+ latrines	NA	No	Bukom	Uncontained
21416001	999	999	999	5.5377	-0.2092	2+ latrines	NA	Yes	Bukom	Uncontained
21416101	999	0	0	5.5399	-0.2119	No latrine	NA	No	Bukom	Uncontained
21416301	999	0	0	5.5404	-0.2118	No latrine	NA	No	Bukom	Uncontained
21416401	999	0	0	5.541	-0.2114	No latrine	NA	No	Bukom	Uncontained
21416501	999	0	0	5.5403	-0.2119	No latrine	NA	Yes	Bukom	Uncontained
21416601	50	0	0	5.5398	-0.2114	No latrine	NA	No	Bukom	Uncontained
21416701	999	0	0	5.5396	-0.2112	No latrine	NA	No	Bukom	Uncontained
21416801	999	0	0	5.5399	-0.2113	No latrine	NA	No	Bukom	Uncontained
21416901	50	0	0	5.5396	-0.2111	No latrine	NA	No	Bukom	Uncontained
21417001	999	0	0	5.5399	-0.2109	No latrine	NA	No	Bukom	Uncontained
21417101	12	0	0	5.5367	-0.2111	No latrine	NA	Yes	Bukom	Uncontained
21417201	7	0	0	5.5367	-0.2109	No latrine	NA	No	Bukom	Uncontained
21417301	20	0	0	5.5369	-0.211	No latrine	NA	No	Bukom	Uncontained
21417401	29	0	0	5.5359	-0.2111	No latrine	NA	No	Bukom	Uncontained
21417501	26	0	0	5.5365	-0.2109	No latrine	NA	No	Bukom	Uncontained
21417601	26	0	0	5.5369	-0.2109	No latrine	NA	No	Bukom	Uncontained
21417701	23	0	0	5.5373	-0.2117	No latrine	NA	No	Bukom	Uncontained
21417801	22	0	0	5.5377	-0.212	No latrine	NA	No	Bukom	Uncontained
21417901	42	0	0	5.5369	-0.2113	No latrine	NA	No	Bukom	Uncontained
21418001	52	0	0	5.5366	-0.2113	No latrine	NA	No	Bukom	Uncontained
21418101	999	0	0	5.5331	-0.2098	No latrine	NA	Yes	Bukom	Uncontained
21418201	999	0	0	5.5331	-0.21	No latrine	NA	Yes	Bukom	Uncontained
21418301	21	0	0	5.5331	-0.2104	No latrine	NA	Yes	Bukom	Uncontained
21418401	12	0	0	5.5329	-0.2102	No latrine	NA	Yes	Bukom	Uncontained
21418501	3	0	0	5.5331	-0.2106	No latrine	NA	Yes	Bukom	Uncontained
21418601	9	0	0	5.5333	-0.2098	No latrine	NA	No	Bukom	Uncontained
21418701	2	0	0	5.5333	-0.2096	No latrine	NA	Yes	Bukom	Uncontained
21418801	10	0	0	5.5335	-0.2096	No latrine	NA	No	Bukom	Uncontained
21418901	7	0	0	5.5335	-0.21	No latrine	NA	No	Bukom	Uncontained
21419001	6	0	0	5.5335	-0.2104	No latrine	NA	Yes	Bukom	Uncontained
21419101	3	0	0	5.5338	-0.2105	No latrine	NA	No	Bukom	Uncontained
21419201	11	0	0	5.5339	-0.2098	No latrine	NA	No	Bukom	Uncontained
21419301	1	0	0	5.5336	-0.2098	No latrine	NA	No	Bukom	Uncontained
21419401	3	0	0	5.5338	-0.2099	No latrine	NA	No	Bukom	Uncontained
21419501	7	0	0	5.5339	-0.2105	No latrine	NA	No	Bukom	Uncontained
21419601	5	0	0	5.534	-0.2107	No latrine	NA	No	Bukom	Uncontained
21419701	9	0	0	5.5345	-0.2105	No latrine	NA	Yes	Bukom	Uncontained
21419801	8	0	0	5.535	-0.2105	No latrine	NA	Yes	Bukom	Uncontained
21419901	4	0	0	5.5353	-0.2103	No latrine	NA	Yes	Bukom	Uncontained
31420601	6	0	0	5.5459	-0.2214	No latrine	NA	No	Old Fadama	Contained
31430601	9	1	4	5.5515	-0.2226	One latrine	9	No	Old Fadama	Contained
31435001	8	1	2	5.5497	-0.2242	One latrine	8	No	Old Fadama	Contained
31433101	999	0	0	5.5498	-0.2239	No latrine	NA	No	Old Fadama	NA
31420101	16	0	0	5.5455	-0.2215	No latrine	NA	No	Old Fadama	Uncontained
31420201	6	0	0	5.5453	-0.2214	No latrine	NA	No	Old Fadama	Uncontained
31420301	7	0	0	5.5462	-0.2211	No latrine	NA	No	Old Fadama	Uncontained
31420401	9	0	0	5.5457	-0.2214	No latrine	NA	No	Old Fadama	Uncontained
31420501	999	0	0	5.5456	-0.2211	No latrine	NA	No	Old Fadama	Uncontained
31420701	3	0	0	5.5456	-0.2219	No latrine	NA	No	Old Fadama	Uncontained
31420801	9	0	0	5.5461	-0.221	No latrine	NA	No	Old Fadama	Uncontained
31420901	999	0	0	5.5464	-0.2208	No latrine	NA	No	Old Fadama	Uncontained
31421001	3	0	0	5.546	-0.2209	No latrine	NA	No	Old Fadama	Uncontained
31421101	6	0	0	5.5483	-0.2187	No latrine	NA	No	Old Fadama	Uncontained
31421201	20	0	0	5.5482	-0.2189	No latrine	NA	No	Old Fadama	Uncontained
31421301	9	0	0	5.5478	-0.219	No latrine	NA	No	Old Fadama	Uncontained
31421401	3	0	0	5.5481	-0.2191	No latrine	NA	No	Old Fadama	Uncontained
31421501	3	0	0	5.548	-0.2192	No latrine	NA	No	Old Fadama	Uncontained
31421601	999	0	0	5.5465	-0.2206	No latrine	NA	No	Old Fadama	Uncontained
31421701	2	0	0	5.5468	-0.2204	No latrine	NA	No	Old Fadama	Uncontained
31421801	20	0	0	5.5471	-0.2197	No latrine	NA	Yes	Old Fadama	Uncontained
31421901	9	0	0	5.5474	-0.22	No latrine	NA	No	Old Fadama	Uncontained
31422001	10	20	3	5.5465	-0.2208	2+ latrines	0.5	No	Old Fadama	Uncontained
31422101	999	0	0	5.5473	-0.2202	No latrine	NA	No	Old Fadama	Uncontained
31422201	15	0	0	5.5467	-0.2209	No latrine	NA	No	Old Fadama	Uncontained
31422301	10	0	0	5.5459	-0.2216	No latrine	NA	No	Old Fadama	Uncontained
31422401	7	0	0	5.547	-0.2205	No latrine	NA	No	Old Fadama	Uncontained
31422501	999	0	0	5.5464	-0.2211	No latrine	NA	No	Old Fadama	Uncontained
31422601	5	0	0	5.5466	-0.2216	No latrine	NA	No	Old Fadama	Uncontained
31422701	5	0	0	5.5471	-0.2208	No latrine	NA	No	Old Fadama	Uncontained
31422801	999	0	0	5.5462	-0.222	No latrine	NA	Yes	Old Fadama	Uncontained
31422901	5	0	0	5.547	-0.221	No latrine	NA	No	Old Fadama	Uncontained
31423001	1	0	0	5.5474	-0.2203	No latrine	NA	No	Old Fadama	Uncontained
31423101	5	0	0	5.5473	-0.2216	No latrine	NA	No	Old Fadama	Uncontained
31423201	4	0	0	5.547	-0.2214	No latrine	NA	No	Old Fadama	Uncontained
31423301	16	0	0	5.5466	-0.2213	No latrine	NA	No	Old Fadama	Uncontained
31423401	999	0	0	5.5468	-0.2215	No latrine	NA	No	Old Fadama	Uncontained
31423501	11	0	0	5.5466	-0.2215	No latrine	NA	No	Old Fadama	Uncontained
31423601	3	0	0	5.5454	-0.2207	No latrine	NA	No	Old Fadama	Uncontained
31423701	10	0	0	5.5466	-0.2219	No latrine	NA	No	Old Fadama	Uncontained
31423801	1	0	0	5.5469	-0.2223	No latrine	NA	No	Old Fadama	Uncontained
31423901	11	0	0	5.547	-0.222	No latrine	NA	Yes	Old Fadama	Uncontained
31424001	1	0	0	5.5471	-0.2218	No latrine	NA	No	Old Fadama	Uncontained
31424101	999	0	0	5.5478	-0.2212	No latrine	NA	Yes	Old Fadama	Uncontained
31424201	999	0	0	5.5477	-0.2215	No latrine	NA	No	Old Fadama	Uncontained
31424301	13	0	0	5.5475	-0.2216	No latrine	NA	No	Old Fadama	Uncontained
31424401	999	0	0	5.5469	-0.2213	No latrine	NA	No	Old Fadama	Uncontained
31424501	999	0	0	5.5471	-0.221	No latrine	NA	No	Old Fadama	Uncontained
31424601	24	0	0	5.5472	-0.221	No latrine	NA	No	Old Fadama	Uncontained
31424801	999	0	0	5.5478	-0.2207	No latrine	NA	No	Old Fadama	Uncontained
31424901	999	0	0	5.5479	-0.221	No latrine	NA	Yes	Old Fadama	Uncontained
31425001	23	0	0	5.548	-0.2205	No latrine	NA	No	Old Fadama	Uncontained
31425101	999	0	0	5.5484	-0.2207	No latrine	NA	No	Old Fadama	Uncontained
31425201	999	0	0	5.55	-0.2218	No latrine	NA	No	Old Fadama	Uncontained
31425301	999	0	0	5.5502	-0.2217	No latrine	NA	No	Old Fadama	Uncontained
31425401	999	0	0	5.5503	-0.2215	No latrine	NA	No	Old Fadama	Uncontained
31425501	999	0	0	5.5505	-0.2216	No latrine	NA	No	Old Fadama	Uncontained
31425601	999	0	0	5.5504	-0.2217	No latrine	NA	No	Old Fadama	Uncontained
31425701	999	0	0	5.5501	-0.2218	No latrine	NA	Yes	Old Fadama	Uncontained
31425801	999	0	0	5.5501	-0.222	No latrine	NA	No	Old Fadama	Uncontained
31425901	999	0	0	5.5503	-0.2219	No latrine	NA	No	Old Fadama	Uncontained
31426001	999	0	0	5.5503	-0.222	No latrine	NA	No	Old Fadama	Uncontained
31426101	999	0	0	5.5505	-0.2219	No latrine	NA	No	Old Fadama	Uncontained
31426201	9	0	0	5.5473	-0.2226	No latrine	NA	No	Old Fadama	Uncontained
31426301	10	0	0	5.5475	-0.2227	No latrine	NA	No	Old Fadama	Uncontained
31426401	5	0	0	5.5479	-0.2225	No latrine	NA	No	Old Fadama	Uncontained
31426501	15	0	0	5.5479	-0.2227	No latrine	NA	No	Old Fadama	Uncontained
31426601	999	0	0	5.5481	-0.2227	No latrine	NA	No	Old Fadama	Uncontained
31426801	9	0	0	5.5478	-0.2229	No latrine	NA	No	Old Fadama	Uncontained
31426901	6	0	0	5.5486	-0.2229	No latrine	NA	No	Old Fadama	Uncontained
31427001	6	0	0	5.5487	-0.2225	No latrine	NA	No	Old Fadama	Uncontained
31427101	4	0	0	5.5488	-0.2224	No latrine	NA	No	Old Fadama	Uncontained
31427201	4	0	0	5.5498	-0.222	No latrine	NA	No	Old Fadama	Uncontained
31427301	24	0	0	5.5502	-0.2224	No latrine	NA	No	Old Fadama	Uncontained
31427401	16	0	0	5.5498	-0.2228	No latrine	NA	No	Old Fadama	Uncontained
31427501	999	0	0	5.5495	-0.2229	No latrine	NA	No	Old Fadama	Uncontained
31427601	6	0	0	5.5498	-0.223	No latrine	NA	No	Old Fadama	Uncontained
31427701	18	0	0	5.5498	-0.2226	No latrine	NA	No	Old Fadama	Uncontained
31427801	999	0	0	5.5495	-0.223	No latrine	NA	No	Old Fadama	Uncontained
31427901	999	0	0	5.5494	-0.2233	No latrine	NA	No	Old Fadama	Uncontained
31428001	999	0	0	5.5497	-0.2224	No latrine	NA	No	Old Fadama	Uncontained
31428101	11	0	0	5.5495	-0.2223	No latrine	NA	No	Old Fadama	Uncontained
31428201	13	0	0	5.5488	-0.222	No latrine	NA	No	Old Fadama	Uncontained
31428301	999	0	0	5.5484	-0.2218	No latrine	NA	No	Old Fadama	Uncontained
31428401	3	0	0	5.5487	-0.2224	No latrine	NA	No	Old Fadama	Uncontained
31428501	999	0	0	5.549	-0.2224	No latrine	NA	No	Old Fadama	Uncontained
31428601	4	0	0	5.5481	-0.2219	No latrine	NA	No	Old Fadama	Uncontained
31428701	4	0	0	5.5481	-0.2217	No latrine	NA	No	Old Fadama	Uncontained
31428801	17	0	0	5.5483	-0.2211	No latrine	NA	No	Old Fadama	Uncontained
31428901	1	0	0	5.5476	-0.2219	No latrine	NA	No	Old Fadama	Uncontained
31429001	3	0	0	5.5477	-0.222	No latrine	NA	No	Old Fadama	Uncontained
31429101	6	0	0	5.5476	-0.2228	No latrine	NA	No	Old Fadama	Uncontained
31429201	8	0	0	5.5481	-0.2209	No latrine	NA	No	Old Fadama	Uncontained
31429301	999	0	0	5.5485	-0.2204	No latrine	NA	No	Old Fadama	Uncontained
31429401	999	0	0	5.5486	-0.2205	No latrine	NA	Yes	Old Fadama	Uncontained
31429501	999	0	0	5.5487	-0.2206	No latrine	NA	Yes	Old Fadama	Uncontained
31429601	999	0	0	5.5483	-0.2209	No latrine	NA	No	Old Fadama	Uncontained
31429701	999	0	0	5.5486	-0.2212	No latrine	NA	No	Old Fadama	Uncontained
31429801	999	0	0	5.549	-0.2214	No latrine	NA	No	Old Fadama	Uncontained
31429901	999	0	0	5.5488	-0.2215	No latrine	NA	No	Old Fadama	Uncontained
31430001	999	0	0	5.5495	-0.222	No latrine	NA	No	Old Fadama	Uncontained
31430101	5	0	0	5.5513	-0.2231	No latrine	NA	Yes	Old Fadama	Uncontained
31430201	3	0	0	5.5511	-0.2231	No latrine	NA	No	Old Fadama	Uncontained
31430301	8	0	0	5.551	-0.223	No latrine	NA	No	Old Fadama	Uncontained
31430401	2	0	0	5.551	-0.2228	No latrine	NA	Yes	Old Fadama	Uncontained
31430501	3	0	0	5.5512	-0.2227	No latrine	NA	No	Old Fadama	Uncontained
31430701	3	0	0	5.5515	-0.2224	No latrine	NA	No	Old Fadama	Uncontained
31430801	3	0	0	5.5512	-0.2223	No latrine	NA	No	Old Fadama	Uncontained
31430901	4	0	0	5.5512	-0.2222	No latrine	NA	No	Old Fadama	Uncontained
31431001	8	0	0	5.5511	-0.2224	No latrine	NA	No	Old Fadama	Uncontained
31431101	999	0	0	5.551	-0.2232	No latrine	NA	No	Old Fadama	Uncontained
31431201	999	0	0	5.5507	-0.2231	No latrine	NA	No	Old Fadama	Uncontained
31431301	999	0	0	5.5505	-0.2234	No latrine	NA	No	Old Fadama	Uncontained
31431401	999	0	0	5.5504	-0.2235	No latrine	NA	No	Old Fadama	Uncontained
31431501	999	0	0	5.5501	-0.2233	No latrine	NA	No	Old Fadama	Uncontained
31431601	999	0	0	5.5499	-0.2235	No latrine	NA	No	Old Fadama	Uncontained
31431701	999	0	0	5.5497	-0.2235	No latrine	NA	No	Old Fadama	Uncontained
31431801	999	0	0	5.55	-0.2232	No latrine	NA	No	Old Fadama	Uncontained
31431901	999	0	0	5.5504	-0.2225	No latrine	NA	No	Old Fadama	Uncontained
31432001	8	0	0	5.5504	-0.2228	No latrine	NA	No	Old Fadama	Uncontained
31432101	999	0	0	5.5515	-0.2235	No latrine	NA	No	Old Fadama	Uncontained
31432201	999	0	0	5.5512	-0.2234	No latrine	NA	No	Old Fadama	Uncontained
31432301	999	0	0	5.551	-0.2235	No latrine	NA	No	Old Fadama	Uncontained
31432401	27	0	0	5.5506	-0.2237	No latrine	NA	Yes	Old Fadama	Uncontained
31432501	999	0	0	5.5508	-0.2241	No latrine	NA	No	Old Fadama	Uncontained
31432601	999	0	0	5.5518	-0.2238	No latrine	NA	No	Old Fadama	Uncontained
31432701	999	0	0	5.5521	-0.2236	No latrine	NA	No	Old Fadama	Uncontained
31432801	999	0	0	5.552	-0.2234	No latrine	NA	No	Old Fadama	Uncontained
31432901	999	0	0	5.5519	-0.2233	No latrine	NA	No	Old Fadama	Uncontained
31433001	999	0	0	5.5516	-0.2232	No latrine	NA	No	Old Fadama	Uncontained
31433201	1	0	0	5.5498	-0.2238	No latrine	NA	No	Old Fadama	Uncontained
31433301	3	0	0	5.5493	-0.2243	No latrine	NA	Yes	Old Fadama	Uncontained
31433401	3	0	0	5.549	-0.2243	No latrine	NA	Yes	Old Fadama	Uncontained
31433501	6	0	0	5.5489	-0.2242	No latrine	NA	Yes	Old Fadama	Uncontained
31433601	3	0	0	5.5485	-0.2243	No latrine	NA	No	Old Fadama	Uncontained
31433701	3	0	0	5.5482	-0.2244	No latrine	NA	Yes	Old Fadama	Uncontained
31433801	14	0	0	5.5485	-0.2242	No latrine	NA	Yes	Old Fadama	Uncontained
31433901	3	0	0	5.5492	-0.2238	No latrine	NA	Yes	Old Fadama	Uncontained
31434001	4	0	0	5.5495	-0.2238	No latrine	NA	No	Old Fadama	Uncontained
31434101	2	0	0	5.5498	-0.2241	No latrine	NA	No	Old Fadama	Uncontained
31434201	9	0	0	5.55	-0.2239	No latrine	NA	No	Old Fadama	Uncontained
31434301	5	0	0	5.5495	-0.2245	No latrine	NA	Yes	Old Fadama	Uncontained
31434401	6	0	0	5.5506	-0.2245	No latrine	NA	No	Old Fadama	Uncontained
31434501	4	0	0	5.5507	-0.2243	No latrine	NA	No	Old Fadama	Uncontained
31434601	3	0	0	5.5506	-0.2244	No latrine	NA	Yes	Old Fadama	Uncontained
31434701	11	0	0	5.5506	-0.2241	No latrine	NA	No	Old Fadama	Uncontained
31434801	1	0	0	5.5502	-0.2239	No latrine	NA	No	Old Fadama	Uncontained
31434901	999	0	0	5.5497	-0.2241	No latrine	NA	No	Old Fadama	Uncontained
31435101	13	0	0	5.5452	-0.2233	No latrine	NA	No	Old Fadama	Uncontained
31435201	999	0	0	5.5451	-0.2235	No latrine	NA	Yes	Old Fadama	Uncontained
31435301	5	0	0	5.5453	-0.2238	No latrine	NA	No	Old Fadama	Uncontained
31435401	3	0	0	5.5453	-0.2245	No latrine	NA	No	Old Fadama	Uncontained
31435501	3	0	0	5.5449	-0.2241	No latrine	NA	Yes	Old Fadama	Uncontained
31435601	3	0	0	5.5444	-0.2237	No latrine	NA	No	Old Fadama	Uncontained
31435701	2	0	0	5.5438	-0.2236	No latrine	NA	No	Old Fadama	Uncontained
31435801	3	0	0	5.5433	-0.2234	No latrine	NA	No	Old Fadama	Uncontained
31435901	3	0	0	5.5431	-0.2231	No latrine	NA	No	Old Fadama	Uncontained
31436001	999	0	0	5.5441	-0.2227	No latrine	NA	No	Old Fadama	Uncontained
31436101	4	0	0	5.5478	-0.223	No latrine	NA	No	Old Fadama	Uncontained
31436201	6	0	0	5.5477	-0.2233	No latrine	NA	No	Old Fadama	Uncontained
31436301	3	0	0	5.5473	-0.223	No latrine	NA	No	Old Fadama	Uncontained
31436401	1	0	0	5.5473	-0.2232	No latrine	NA	No	Old Fadama	Uncontained
31436501	6	0	0	5.5471	-0.2232	No latrine	NA	No	Old Fadama	Uncontained
31436601	4	0	0	5.5469	-0.2231	No latrine	NA	Yes	Old Fadama	Uncontained
31436701	4	0	0	5.5468	-0.2229	No latrine	NA	No	Old Fadama	Uncontained
31436801	3	0	0	5.5468	-0.2225	No latrine	NA	Yes	Old Fadama	Uncontained
31436901	5	0	0	5.5467	-0.2227	No latrine	NA	No	Old Fadama	Uncontained
31437001	3	0	0	5.5466	-0.2225	No latrine	NA	No	Old Fadama	Uncontained
31437101	4	0	0	5.5454	-0.2221	No latrine	NA	Yes	Old Fadama	Uncontained
31437201	8	0	0	5.5453	-0.2223	No latrine	NA	No	Old Fadama	Uncontained
31437301	5	0	0	5.5451	-0.2227	No latrine	NA	No	Old Fadama	Uncontained
31437401	7	0	0	5.5449	-0.2228	No latrine	NA	No	Old Fadama	Uncontained
31437501	3	0	0	5.5446	-0.2226	No latrine	NA	Yes	Old Fadama	Uncontained
31437601	4	0	0	5.5449	-0.2223	No latrine	NA	No	Old Fadama	Uncontained
31437701	3	0	0	5.545	-0.222	No latrine	NA	No	Old Fadama	Uncontained
31437901	2	0	0	5.5449	-0.2217	No latrine	NA	No	Old Fadama	Uncontained
31438001	9	0	0	5.5458	-0.2217	No latrine	NA	No	Old Fadama	Uncontained
31438101	999	0	0	5.5492	-0.2236	No latrine	NA	Yes	Old Fadama	Uncontained
31438201	999	0	0	5.5491	-0.2239	No latrine	NA	No	Old Fadama	Uncontained
31438301	8	0	0	5.5489	-0.2239	No latrine	NA	No	Old Fadama	Uncontained
31438401	999	0	0	5.5487	-0.2239	No latrine	NA	No	Old Fadama	Uncontained
31438501	999	0	0	5.5483	-0.224	No latrine	NA	No	Old Fadama	Uncontained
31438601	999	0	0	5.5485	-0.2238	No latrine	NA	No	Old Fadama	Uncontained
31438701	999	0	0	5.5488	-0.2234	No latrine	NA	Yes	Old Fadama	Uncontained
31438801	999	0	0	5.5485	-0.2232	No latrine	NA	No	Old Fadama	Uncontained
31438901	999	0	0	5.5481	-0.223	No latrine	NA	No	Old Fadama	Uncontained
31439001	999	0	0	5.5478	-0.2233	No latrine	NA	No	Old Fadama	Uncontained
31439101	3	0	0	5.5453	-0.2231	No latrine	NA	No	Old Fadama	Uncontained
31439201	2	0	0	5.5453	-0.2234	No latrine	NA	No	Old Fadama	Uncontained
31439301	5	0	0	5.5454	-0.2236	No latrine	NA	No	Old Fadama	Uncontained
31439401	4	0	0	5.5456	-0.2236	No latrine	NA	No	Old Fadama	Uncontained
31439501	4	0	0	5.5457	-0.2237	No latrine	NA	No	Old Fadama	Uncontained
31439601	3	0	0	5.5457	-0.2231	No latrine	NA	No	Old Fadama	Uncontained
31439701	2	0	0	5.5461	-0.2232	No latrine	NA	No	Old Fadama	Uncontained
31439801	2	0	0	5.5459	-0.2233	No latrine	NA	No	Old Fadama	Uncontained
31439901	3	0	0	5.5462	-0.2235	No latrine	NA	Yes	Old Fadama	Uncontained
31440001	3	0	0	5.5459	-0.2242	No latrine	NA	No	Old Fadama	Uncontained
41456201	30	1	0	5.5327	-0.2568	One latrine	30	No	Shiabu	DNK
41440401	24	1	7	5.5242	-0.258	One latrine	24	No	Shiabu	Contained
41441101	29	1	0	5.5265	-0.2594	One latrine	29	No	Shiabu	Contained
41441501	33	2	10	5.5252	-0.2601	2+ latrines	16.5	No	Shiabu	Contained
41444101	20	1	3	5.5256	-0.2546	One latrine	20	Yes	Shiabu	Contained
41444201	999	2	0	5.525	-0.2547	2+ latrines	NA	Yes	Shiabu	Contained
41446101	18	2	9	5.5262	-0.2546	2+ latrines	9	No	Shiabu	Contained
41446601	999	3	6	5.526	-0.2567	2+ latrines	NA	No	Shiabu	Contained
41446901	15	4	0	5.5257	-0.2579	2+ latrines	3.75	No	Shiabu	Contained
41447001	30	1	4	5.5254	-0.2582	One latrine	30	No	Shiabu	Contained
41447301	3	1	0	5.5277	-0.2552	One latrine	3	No	Shiabu	Contained
41447401	9	4	0	5.5276	-0.2562	2+ latrines	2.25	Yes	Shiabu	Contained
41447501	38	2	0	5.5272	-0.2576	2+ latrines	19	No	Shiabu	Contained
41447801	999	2	8	5.5265	-0.2587	2+ latrines	NA	Yes	Shiabu	Contained
41447901	999	2	10	5.5266	-0.2579	2+ latrines	NA	Yes	Shiabu	Contained
41448101	33	2	10	5.5286	-0.2541	2+ latrines	16.5	No	Shiabu	Contained
41448801	13	1	0	5.5271	-0.2539	One latrine	13	No	Shiabu	Contained
41448901	999	1	999	5.527	-0.2542	One latrine	NA	No	Shiabu	Contained
41449001	20	2	1	5.5274	-0.2547	2+ latrines	10	No	Shiabu	Contained
41449201	26	2	9	5.528	-0.2552	2+ latrines	13	Yes	Shiabu	Contained
41449301	7	1	2	5.5283	-0.2557	One latrine	7	No	Shiabu	Contained
41449401	23	2	7	5.5278	-0.256	2+ latrines	11.5	No	Shiabu	Contained
41449701	10	1	3	5.5283	-0.2578	One latrine	10	No	Shiabu	Contained
41449901	999	3	3	5.5287	-0.2575	2+ latrines	NA	No	Shiabu	Contained
41450001	999	2	13	5.5286	-0.2554	2+ latrines	NA	No	Shiabu	Contained
41450201	999	3	0	5.5307	-0.2544	2+ latrines	NA	Yes	Shiabu	Contained
41450401	13	3	3	5.5303	-0.2552	2+ latrines	4.33333	No	Shiabu	Contained
41450601	23	4	0	5.5295	-0.2541	2+ latrines	5.75	No	Shiabu	Contained
41450801	24	1	5	5.5293	-0.255	One latrine	24	No	Shiabu	Contained
41450901	6	1	0	5.5296	-0.2552	One latrine	6	Yes	Shiabu	Contained
41451001	999	2	15	5.5292	-0.2557	2+ latrines	NA	No	Shiabu	Contained
41451101	999	2	17	5.5288	-0.2561	2+ latrines	NA	No	Shiabu	Contained
41451201	999	2	6	5.5298	-0.2577	2+ latrines	NA	Yes	Shiabu	Contained
41451301	47	2	3	5.53	-0.2568	2+ latrines	23.5	Yes	Shiabu	Contained
41451701	10	2	1	5.5316	-0.2556	2+ latrines	5	No	Shiabu	Contained
41451801	999	1	6	5.5314	-0.2566	One latrine	NA	Yes	Shiabu	Contained
41451901	14	2	0	5.5308	-0.2572	2+ latrines	7	No	Shiabu	Contained
41452001	999	2	9	5.5295	-0.2568	2+ latrines	NA	No	Shiabu	Contained
41452501	7	1	0	5.5298	-0.2521	One latrine	7	No	Shiabu	Contained
41452801	25	2	7	5.5297	-0.2532	2+ latrines	12.5	No	Shiabu	Contained
41453101	12	2	5	5.5294	-0.2582	2+ latrines	6	Yes	Shiabu	Contained
41453301	13	1	2	5.5302	-0.2582	One latrine	13	Yes	Shiabu	Contained
41453401	18	1	5	5.5296	-0.2603	One latrine	18	No	Shiabu	Contained
41453501	31	10	10	5.5294	-0.2585	2+ latrines	3.1	No	Shiabu	Contained
41453701	6	1	1	5.5311	-0.2576	One latrine	6	No	Shiabu	Contained
41453901	17	3	6	5.531	-0.2584	2+ latrines	5.66667	Yes	Shiabu	Contained
41454001	999	2	13	5.53	-0.2579	2+ latrines	NA	No	Shiabu	Contained
41454101	4	2	0	5.5287	-0.2581	2+ latrines	2	No	Shiabu	Contained
41454201	13	5	0	5.5285	-0.2592	2+ latrines	2.6	No	Shiabu	Contained
41454301	4	3	0	5.5282	-0.2602	2+ latrines	1.33333	No	Shiabu	Contained
41454401	20	2	4	5.5278	-0.2599	2+ latrines	10	Yes	Shiabu	Contained
41454501	999	2	0	5.5276	-0.2592	2+ latrines	NA	Yes	Shiabu	Contained
41454701	27	2	8	5.5276	-0.257	2+ latrines	13.5	Yes	Shiabu	Contained
41454801	999	2	6	5.5269	-0.2565	2+ latrines	NA	Yes	Shiabu	Contained
41454901	12	1	0	5.5271	-0.2556	One latrine	12	No	Shiabu	Contained
41455101	7	1	0	5.5331	-0.2539	One latrine	7	Yes	Shiabu	Contained
41455201	14	1	4	5.5328	-0.2531	One latrine	14	Yes	Shiabu	Contained
41455301	26	1	8	5.5326	-0.2551	One latrine	26	Yes	Shiabu	Contained
41455401	36	2	3	5.5336	-0.2551	2+ latrines	18	Yes	Shiabu	Contained
41455501	12	3	0	5.5346	-0.2554	2+ latrines	4	No	Shiabu	Contained
41455701	51	2	11	5.5347	-0.255	2+ latrines	25.5	No	Shiabu	Contained
41455901	12	3	0	5.533	-0.2546	2+ latrines	4	No	Shiabu	Contained
41456001	999	2	999	5.5308	-0.2549	2+ latrines	NA	Yes	Shiabu	Contained
41456301	30	2	1	5.5333	-0.2566	2+ latrines	15	No	Shiabu	Contained
41456401	41	5	6	5.5342	-0.2568	2+ latrines	8.2	Yes	Shiabu	Contained
41456501	50	2	12	5.5351	-0.2572	2+ latrines	25	No	Shiabu	Contained
41456601	32	1	9	5.5355	-0.257	One latrine	32	Yes	Shiabu	Contained
41456701	14	1	4	5.535	-0.2582	One latrine	14	No	Shiabu	Contained
41456801	25	1	5	5.5359	-0.2583	One latrine	25	Yes	Shiabu	Contained
41456901	11	1	2	5.5332	-0.2577	One latrine	11	Yes	Shiabu	Contained
41457001	14	4	0	5.5317	-0.2574	2+ latrines	3.5	Yes	Shiabu	Contained
41457101	30	2	6	5.5333	-0.2582	2+ latrines	15	Yes	Shiabu	Contained
41457401	10	5	4	5.5354	-0.2583	2+ latrines	2	No	Shiabu	Contained
41457501	14	2	6	5.5349	-0.259	2+ latrines	7	No	Shiabu	Contained
41457601	999	3	12	5.535	-0.2596	2+ latrines	NA	Yes	Shiabu	Contained
41458001	50	2	13	5.5327	-0.2595	2+ latrines	25	No	Shiabu	Contained
41458201	999	2	0	5.5318	-0.2531	2+ latrines	NA	No	Shiabu	Contained
41458401	19	1	0	5.5318	-0.2523	One latrine	19	No	Shiabu	Contained
41458601	20	3	9	5.5307	-0.2521	2+ latrines	6.66667	No	Shiabu	Contained
41458801	999	2	14	5.531	-0.2531	2+ latrines	NA	Yes	Shiabu	Contained
41458901	16	2	3	5.531	-0.2538	2+ latrines	8	No	Shiabu	Contained
41459401	999	2	1	5.5308	-0.2575	2+ latrines	NA	No	Shiabu	Contained
41459601	12	1	3	5.5306	-0.2574	One latrine	12	Yes	Shiabu	Contained
41459801	10	5	1	5.5312	-0.2579	2+ latrines	2	No	Shiabu	Contained
41440101	999	0	0	5.5251	-0.2582	No latrine	NA	No	Shiabu	Uncontained
41440201	999	0	0	5.5247	-0.2578	No latrine	NA	No	Shiabu	Uncontained
41440301	999	0	0	5.5241	-0.2584	No latrine	NA	No	Shiabu	Uncontained
41440501	4	1	3	5.5248	-0.2574	One latrine	4	Yes	Shiabu	Uncontained
41440601	9	0	0	5.5243	-0.257	No latrine	NA	No	Shiabu	Uncontained
41440701	35	2	3	5.5237	-0.2569	2+ latrines	17.5	No	Shiabu	Uncontained
41440801	18	0	0	5.5225	-0.2571	No latrine	NA	No	Shiabu	Uncontained
41440901	33	0	0	5.5228	-0.2581	No latrine	NA	No	Shiabu	Uncontained
41441001	37	0	0	5.5231	-0.2576	No latrine	NA	No	Shiabu	Uncontained
41441201	999	0	0	5.5255	-0.2592	No latrine	NA	Yes	Shiabu	Uncontained
41441301	31	0	0	5.5258	-0.2597	No latrine	NA	No	Shiabu	Uncontained
41441401	7	0	0	5.5257	-0.2602	No latrine	NA	No	Shiabu	Uncontained
41441601	999	0	0	5.5243	-0.2598	No latrine	NA	Yes	Shiabu	Uncontained
41441701	999	0	0	5.5241	-0.2593	No latrine	NA	Yes	Shiabu	Uncontained
41441801	999	0	0	5.5244	-0.2589	No latrine	NA	No	Shiabu	Uncontained
41441901	999	0	0	5.5249	-0.2587	No latrine	NA	No	Shiabu	Uncontained
41442001	999	0	0	5.5244	-0.2583	No latrine	NA	No	Shiabu	Uncontained
41442201	30	0	0	5.525	-0.2558	No latrine	NA	No	Shiabu	Uncontained
41442301	999	0	0	5.5242	-0.2557	No latrine	NA	Yes	Shiabu	Uncontained
41442401	3	0	0	5.5236	-0.2556	No latrine	NA	No	Shiabu	Uncontained
41442501	26	0	0	5.5238	-0.2559	No latrine	NA	No	Shiabu	Uncontained
41442601	999	0	0	5.5234	-0.2562	No latrine	NA	No	Shiabu	Uncontained
41442701	999	0	0	5.5244	-0.2565	No latrine	NA	No	Shiabu	Uncontained
41442801	999	0	0	5.5248	-0.2567	No latrine	NA	No	Shiabu	Uncontained
41442901	999	0	0	5.5254	-0.2557	No latrine	NA	Yes	Shiabu	Uncontained
41443001	999	0	0	5.5241	-0.2562	No latrine	NA	Yes	Shiabu	Uncontained
41443101	999	0	0	5.5256	-0.2546	No latrine	NA	No	Shiabu	Uncontained
41443201	999	0	0	5.5248	-0.2549	No latrine	NA	Yes	Shiabu	Uncontained
41443301	999	0	0	5.5246	-0.2558	No latrine	NA	No	Shiabu	Uncontained
41443401	11	0	0	5.5243	-0.2551	No latrine	NA	No	Shiabu	Uncontained
41443501	34	0	0	5.5239	-0.2553	No latrine	NA	Yes	Shiabu	Uncontained
41443601	999	0	0	5.5233	-0.2548	No latrine	NA	No	Shiabu	Uncontained
41443701	999	0	0	5.5238	-0.2545	No latrine	NA	No	Shiabu	Uncontained
41443801	4	0	0	5.5231	-0.2546	No latrine	NA	Yes	Shiabu	Uncontained
41443901	5	0	0	5.5231	-0.255	No latrine	NA	No	Shiabu	Uncontained
41444001	999	0	0	5.5244	-0.2549	No latrine	NA	Yes	Shiabu	Uncontained
41444301	999	0	0	5.5247	-0.2547	No latrine	NA	No	Shiabu	Uncontained
41444401	999	0	0	5.5244	-0.2544	No latrine	NA	Yes	Shiabu	Uncontained
41444501	999	0	0	5.5242	-0.2544	No latrine	NA	No	Shiabu	Uncontained
41444601	999	0	0	5.5239	-0.2542	No latrine	NA	No	Shiabu	Uncontained
41444701	15	0	0	5.5233	-0.2542	No latrine	NA	No	Shiabu	Uncontained
41444801	999	0	0	5.5235	-0.2538	No latrine	NA	No	Shiabu	Uncontained
41444901	7	0	0	5.5235	-0.2537	No latrine	NA	No	Shiabu	Uncontained
41445001	999	0	0	5.5237	-0.2538	No latrine	NA	No	Shiabu	Uncontained
41445101	12	0	0	5.5272	-0.2546	No latrine	NA	No	Shiabu	Uncontained
41445201	4	0	0	5.5272	-0.2541	No latrine	NA	No	Shiabu	Uncontained
41445301	999	0	0	5.5273	-0.254	No latrine	NA	No	Shiabu	Uncontained
41445401	12	0	0	5.5273	-0.2542	No latrine	NA	Yes	Shiabu	Uncontained
41445501	30	0	0	5.5262	-0.254	No latrine	NA	No	Shiabu	Uncontained
41445601	999	0	0	5.5268	-0.2538	No latrine	NA	No	Shiabu	Uncontained
41445701	8	0	0	5.526	-0.2541	No latrine	NA	No	Shiabu	Uncontained
41445801	999	0	0	5.5261	-0.2539	No latrine	NA	No	Shiabu	Uncontained
41445901	16	0	0	5.5259	-0.2545	No latrine	NA	Yes	Shiabu	Uncontained
41446001	15	0	0	5.5265	-0.2544	No latrine	NA	No	Shiabu	Uncontained
41446201	30	0	0	5.526	-0.2554	No latrine	NA	Yes	Shiabu	Uncontained
41446301	26	0	0	5.5262	-0.2559	No latrine	NA	Yes	Shiabu	Uncontained
41446401	60	0	0	5.5262	-0.2562	No latrine	NA	Yes	Shiabu	Uncontained
41446501	54	0	0	5.5261	-0.2565	No latrine	NA	No	Shiabu	Uncontained
41446701	999	0	0	5.5258	-0.2572	No latrine	NA	No	Shiabu	Uncontained
41446801	35	0	0	5.5258	-0.2573	No latrine	NA	No	Shiabu	Uncontained
41447101	5	0	0	5.527	-0.2549	No latrine	NA	Yes	Shiabu	Uncontained
41447201	21	0	0	5.5273	-0.255	No latrine	NA	No	Shiabu	Uncontained
41447601	3	0	0	5.5269	-0.2593	No latrine	NA	No	Shiabu	Uncontained
41447701	60	0	0	5.5262	-0.2596	No latrine	NA	Yes	Shiabu	Uncontained
41448001	28	0	0	5.5262	-0.2569	No latrine	NA	No	Shiabu	Uncontained
41448201	25	1	2	5.5287	-0.2532	One latrine	25	Yes	Shiabu	Uncontained
41448301	999	0	0	5.5281	-0.2531	No latrine	NA	Yes	Shiabu	Uncontained
41448401	35	0	0	5.5276	-0.2539	No latrine	NA	Yes	Shiabu	Uncontained
41448501	999	0	0	5.5272	-0.2543	No latrine	NA	No	Shiabu	Uncontained
41448601	999	0	0	5.5274	-0.2539	No latrine	NA	No	Shiabu	Uncontained
41448701	25	1	0	5.5271	-0.2536	One latrine	25	Yes	Shiabu	Uncontained
41449101	27	0	0	5.5285	-0.2551	No latrine	NA	No	Shiabu	Uncontained
41449501	42	0	0	5.5279	-0.2577	No latrine	NA	No	Shiabu	Uncontained
41449601	999	0	0	5.5277	-0.2585	No latrine	NA	No	Shiabu	Uncontained
41449801	23	0	0	5.5288	-0.2578	No latrine	NA	Yes	Shiabu	Uncontained
41450101	14	0	0	5.5306	-0.2539	No latrine	NA	No	Shiabu	Uncontained
41450301	12	0	0	5.5305	-0.2549	No latrine	NA	No	Shiabu	Uncontained
41450701	26	0	0	5.5295	-0.2547	No latrine	NA	No	Shiabu	Uncontained
41451401	999	0	0	5.5304	-0.2575	No latrine	NA	No	Shiabu	Uncontained
41451501	32	0	0	5.5307	-0.2569	No latrine	NA	Yes	Shiabu	Uncontained
41451601	999	0	0	5.5307	-0.2561	No latrine	NA	No	Shiabu	Uncontained
41452101	9	0	0	5.5304	-0.2536	No latrine	NA	Yes	Shiabu	Uncontained
41452201	20	0	0	5.5304	-0.2529	No latrine	NA	No	Shiabu	Uncontained
41452301	30	0	0	5.5305	-0.2522	No latrine	NA	Yes	Shiabu	Uncontained
41452401	999	0	0	5.5304	-0.2517	No latrine	NA	No	Shiabu	Uncontained
41452601	999	0	0	5.53	-0.2535	No latrine	NA	No	Shiabu	Uncontained
41452701	4	1	0	5.5304	-0.2522	One latrine	4	No	Shiabu	Uncontained
41452901	19	0	0	5.5292	-0.253	No latrine	NA	No	Shiabu	Uncontained
41453001	9992	1	0	5.5289	-0.2535	One latrine	9992	No	Shiabu	Uncontained
41453201	11	0	0	5.5302	-0.2578	No latrine	NA	Yes	Shiabu	Uncontained
41453601	999	0	0	5.5307	-0.2581	No latrine	NA	Yes	Shiabu	Uncontained
41453801	11	0	0	5.5311	-0.258	No latrine	NA	No	Shiabu	Uncontained
41454601	12	0	0	5.5275	-0.2576	No latrine	NA	No	Shiabu	Uncontained
41455001	999	0	0	5.5284	-0.2551	No latrine	NA	No	Shiabu	Uncontained
41455601	11	0	0	5.5363	-0.2555	No latrine	NA	No	Shiabu	Uncontained
41455801	999	0	0	5.5335	-0.2541	No latrine	NA	Yes	Shiabu	Uncontained
41456101	25	0	0	5.532	-0.2573	No latrine	NA	No	Shiabu	Uncontained
41457301	999	0	0	5.5342	-0.2584	No latrine	NA	Yes	Shiabu	Uncontained
41457701	999	1	4	5.5344	-0.2605	One latrine	NA	No	Shiabu	Uncontained
41457801	999	0	0	5.5341	-0.2611	No latrine	NA	No	Shiabu	Uncontained
41457901	5	1	1	5.5329	-0.261	One latrine	5	Yes	Shiabu	Uncontained
41458101	15	0	0	5.5317	-0.2535	No latrine	NA	Yes	Shiabu	Uncontained
41458301	999	0	0	5.5316	-0.253	No latrine	NA	No	Shiabu	Uncontained
41458501	20	0	0	5.531	-0.2517	No latrine	NA	No	Shiabu	Uncontained
41458701	11	0	0	5.531	-0.2526	No latrine	NA	Yes	Shiabu	Uncontained
41459001	999	0	0	5.5307	-0.2535	No latrine	NA	No	Shiabu	Uncontained
41459101	999	0	0	5.5313	-0.2555	No latrine	NA	No	Shiabu	Uncontained
41459201	32	0	0	5.5312	-0.2569	No latrine	NA	No	Shiabu	Uncontained
41459301	999	0	0	5.5311	-0.2571	No latrine	NA	No	Shiabu	Uncontained
41459501	40	0	0	5.5308	-0.2567	No latrine	NA	No	Shiabu	Uncontained
41459701	999	0	0	5.5307	-0.2576	No latrine	NA	Yes	Shiabu	Uncontained
41459901	25	0	0	5.5307	-0.2582	No latrine	NA	Yes	Shiabu	Uncontained
41460001	3	0	0	5.5299	-0.2584	No latrine	NA	Yes	Shiabu	Uncontained
